# Supplementary material for: Identification of biomarkers in diabetic neuropathy: a Mendelian randomization and bioinformatics analysis
Source: Front Immunol. 2026 Apr 27;17:1793571. doi: 10.3389/fimmu.2026.1793571 (PMC13158061; doi:10.3389/fimmu.2026.1793571)
Supplement: Supplementary file 1 [file Table1.xlsx]

## Sheet: Sheet1
id.exposure	id.outcome	outcome	exposure	method	nsnp	b	se	pval
02t76i	finn-b-DM_NEUROPATHY	Diabetic neuropathy || id:finn-b-DM_NEUROPATHY	RECQL	Wald ratio	1	1.32952	0.46	3.84912e-05
04X6NZ	finn-b-DM_NEUROPATHY	Diabetic neuropathy || id:finn-b-DM_NEUROPATHY	FAM177A1	Wald ratio	1	0.31125	0.54875	0.0057058
095N80	finn-b-DM_NEUROPATHY	Diabetic neuropathy || id:finn-b-DM_NEUROPATHY	SEMA3G	Wald ratio	1	0.268571	0.203214	0.00186296
0a7iby	finn-b-DM_NEUROPATHY	Diabetic neuropathy || id:finn-b-DM_NEUROPATHY	CHKB	Wald ratio	1	-0.255	0.49625	0.00607354
0ATIPr	finn-b-DM_NEUROPATHY	Diabetic neuropathy || id:finn-b-DM_NEUROPATHY	TMEM132A	Wald ratio	1	-0.014	0.130667	0.00914676
0bCNbl	finn-b-DM_NEUROPATHY	Diabetic neuropathy || id:finn-b-DM_NEUROPATHY	WIF1	Wald ratio	1	-0.246667	0.663333	0.00709998
0EkJ0E	finn-b-DM_NEUROPATHY	Diabetic neuropathy || id:finn-b-DM_NEUROPATHY	MATN2	Inverse variance weighted	2	0.319546	0.269491	0.00235725
0GL33m	finn-b-DM_NEUROPATHY	Diabetic neuropathy || id:finn-b-DM_NEUROPATHY	ENTHD2	Wald ratio	1	0.78	0.591818	0.00187513
0ha9DF	finn-b-DM_NEUROPATHY	Diabetic neuropathy || id:finn-b-DM_NEUROPATHY	AGRN	Wald ratio	1	-0.10875	0.165833	0.00511966
0HW9bo	finn-b-DM_NEUROPATHY	Diabetic neuropathy || id:finn-b-DM_NEUROPATHY	CXCL6	Wald ratio	1	-0.0692308	0.0621538	0.00265339
0i6WiZ	finn-b-DM_NEUROPATHY	Diabetic neuropathy || id:finn-b-DM_NEUROPATHY	QPCTL	Wald ratio	1	0.176316	0.113947	0.0012178
0icRFC	finn-b-DM_NEUROPATHY	Diabetic neuropathy || id:finn-b-DM_NEUROPATHY	FN1	Wald ratio	1	0.0122222	0.266667	0.00963443
0IlAwj	finn-b-DM_NEUROPATHY	Diabetic neuropathy || id:finn-b-DM_NEUROPATHY	ABLIM3	Wald ratio	1	0.705556	0.50963	0.00166221
0KgShr	finn-b-DM_NEUROPATHY	Diabetic neuropathy || id:finn-b-DM_NEUROPATHY	PECR	Wald ratio	1	0.876667	0.526667	0.000960012
0kLIXg	finn-b-DM_NEUROPATHY	Diabetic neuropathy || id:finn-b-DM_NEUROPATHY	EPHB4	Wald ratio	1	0.156364	0.355455	0.00660011
0LF4AK	finn-b-DM_NEUROPATHY	Diabetic neuropathy || id:finn-b-DM_NEUROPATHY	LGMN	Wald ratio	1	-0.08575	0.25475	0.00736415
0mqWjc	finn-b-DM_NEUROPATHY	Diabetic neuropathy || id:finn-b-DM_NEUROPATHY	ERAP1	Inverse variance weighted	2	-0.0340482	0.0648248	0.00599421
0Ox1Ul	finn-b-DM_NEUROPATHY	Diabetic neuropathy || id:finn-b-DM_NEUROPATHY	THBS4	Inverse variance weighted	2	0.278345	0.180792	0.00123661
0qdi1I	finn-b-DM_NEUROPATHY	Diabetic neuropathy || id:finn-b-DM_NEUROPATHY	CAPN2	Inverse variance weighted	2	0.145743	0.180083	0.00418338
0r5C6v	finn-b-DM_NEUROPATHY	Diabetic neuropathy || id:finn-b-DM_NEUROPATHY	ISLR2	Inverse variance weighted	2	0.149968	0.175569	0.00393002
0RgCm6	finn-b-DM_NEUROPATHY	Diabetic neuropathy || id:finn-b-DM_NEUROPATHY	NPTXR	Wald ratio	1	-0.0371613	0.0611613	0.00543456
0SCNON	finn-b-DM_NEUROPATHY	Diabetic neuropathy || id:finn-b-DM_NEUROPATHY	SEMA3E	Inverse variance weighted	2	-0.0420073	0.103202	0.00683978
0XvJZA	finn-b-DM_NEUROPATHY	Diabetic neuropathy || id:finn-b-DM_NEUROPATHY	CNTN5	Wald ratio	1	0.0969231	0.313846	0.00757456
0ycY1I	finn-b-DM_NEUROPATHY	Diabetic neuropathy || id:finn-b-DM_NEUROPATHY	LGALS9	Wald ratio	1	-0.0514286	0.330714	0.00876421
0yHKOM	finn-b-DM_NEUROPATHY	Diabetic neuropathy || id:finn-b-DM_NEUROPATHY	PRKCA	Wald ratio	1	-0.7675	0.5075	0.00130454
0yUVOF	finn-b-DM_NEUROPATHY	Diabetic neuropathy || id:finn-b-DM_NEUROPATHY	PROK2	Wald ratio	1	-0.0854545	0.0712121	0.00230139
128JkH	finn-b-DM_NEUROPATHY	Diabetic neuropathy || id:finn-b-DM_NEUROPATHY	GALNT13	Wald ratio	1	-0.236923	0.836154	0.0077691
16bFvS	finn-b-DM_NEUROPATHY	Diabetic neuropathy || id:finn-b-DM_NEUROPATHY	KRT5	Wald ratio	1	-0.12875	0.285625	0.00652158
18kR73	finn-b-DM_NEUROPATHY	Diabetic neuropathy || id:finn-b-DM_NEUROPATHY	LRRC32	Wald ratio	1	0.674286	0.644286	0.00295301
196XZa	finn-b-DM_NEUROPATHY	Diabetic neuropathy || id:finn-b-DM_NEUROPATHY	IGFALS	Wald ratio	1	-0.277143	0.285	0.00330836
19G2t6	finn-b-DM_NEUROPATHY	Diabetic neuropathy || id:finn-b-DM_NEUROPATHY	ELMO1	Inverse variance weighted	2	-0.617427	0.374629	0.000993322
1BBdlg	finn-b-DM_NEUROPATHY	Diabetic neuropathy || id:finn-b-DM_NEUROPATHY	HAGH	Wald ratio	1	-0.181429	0.274762	0.00509054
1BF4fT	finn-b-DM_NEUROPATHY	Diabetic neuropathy || id:finn-b-DM_NEUROPATHY	VWF	Wald ratio	1	0.906364	0.413636	0.000284367
1CAPAW	finn-b-DM_NEUROPATHY	Diabetic neuropathy || id:finn-b-DM_NEUROPATHY	FCRLB	Wald ratio	1	-0.269322	0.143559	0.000606507
1cJJd3	finn-b-DM_NEUROPATHY	Diabetic neuropathy || id:finn-b-DM_NEUROPATHY	RMDN1	Wald ratio	1	0.114667	0.266	0.00666412
1eVVWw	finn-b-DM_NEUROPATHY	Diabetic neuropathy || id:finn-b-DM_NEUROPATHY	ADH6	Wald ratio	1	-0.1825	0.290556	0.00529934
1gciNj	finn-b-DM_NEUROPATHY	Diabetic neuropathy || id:finn-b-DM_NEUROPATHY	A4GNT	Wald ratio	1	0.255	0.69	0.00711706
1GdgT4	finn-b-DM_NEUROPATHY	Diabetic neuropathy || id:finn-b-DM_NEUROPATHY	EVA1C	Wald ratio	1	0.0285714	0.567143	0.00959821
1hkq1I	finn-b-DM_NEUROPATHY	Diabetic neuropathy || id:finn-b-DM_NEUROPATHY	RTN4R	Inverse variance weighted	2	0.0752996	0.293016	0.00797193
1HtWMX	finn-b-DM_NEUROPATHY	Diabetic neuropathy || id:finn-b-DM_NEUROPATHY	S100A12	Wald ratio	1	-0.480909	0.205	0.000189813
1hwSfN	finn-b-DM_NEUROPATHY	Diabetic neuropathy || id:finn-b-DM_NEUROPATHY	BTC	Wald ratio	1	-0.299524	0.270476	0.00268123
1iICiT	finn-b-DM_NEUROPATHY	Diabetic neuropathy || id:finn-b-DM_NEUROPATHY	CCL3L1	Wald ratio	1	0.0466667	0.605556	0.00938572
1jfchs	finn-b-DM_NEUROPATHY	Diabetic neuropathy || id:finn-b-DM_NEUROPATHY	C1QL1	Wald ratio	1	-0.397778	0.505556	0.00431391
1Js6bc	finn-b-DM_NEUROPATHY	Diabetic neuropathy || id:finn-b-DM_NEUROPATHY	SERPINA5	Wald ratio	1	0.132571	0.177429	0.00454954
1jUuy4	finn-b-DM_NEUROPATHY	Diabetic neuropathy || id:finn-b-DM_NEUROPATHY	SPINK4	Wald ratio	1	-0.192857	0.197857	0.00329695
1K2Nyh	finn-b-DM_NEUROPATHY	Diabetic neuropathy || id:finn-b-DM_NEUROPATHY	MIF	Wald ratio	1	-0.604286	0.581429	0.0029866
1kuXhK	finn-b-DM_NEUROPATHY	Diabetic neuropathy || id:finn-b-DM_NEUROPATHY	CD300A	Wald ratio	1	-0.0363235	0.0716176	0.00612024
1LloFl	finn-b-DM_NEUROPATHY	Diabetic neuropathy || id:finn-b-DM_NEUROPATHY	FCGR3B	Wald ratio	1	0.00634146	0.106341	0.00952448
1mfjWO	finn-b-DM_NEUROPATHY	Diabetic neuropathy || id:finn-b-DM_NEUROPATHY	ARHGAP25	Wald ratio	1	0.125294	0.265882	0.0063747
1ON5P7	finn-b-DM_NEUROPATHY	Diabetic neuropathy || id:finn-b-DM_NEUROPATHY	DLL1	Wald ratio	1	0.573	0.393	0.00144836
1oSPc8	finn-b-DM_NEUROPATHY	Diabetic neuropathy || id:finn-b-DM_NEUROPATHY	TMEM9	Wald ratio	1	0.318571	0.565714	0.00573345
1ulc8I	finn-b-DM_NEUROPATHY	Diabetic neuropathy || id:finn-b-DM_NEUROPATHY	IL20RA	Wald ratio	1	0.173333	0.783333	0.00824877
1uoUtd	finn-b-DM_NEUROPATHY	Diabetic neuropathy || id:finn-b-DM_NEUROPATHY	MGP	Wald ratio	1	0.0324	0.174	0.00852283
1YWh8N	finn-b-DM_NEUROPATHY	Diabetic neuropathy || id:finn-b-DM_NEUROPATHY	CST4	Wald ratio	1	0.110698	0.195116	0.00570482
1zomiW	finn-b-DM_NEUROPATHY	Diabetic neuropathy || id:finn-b-DM_NEUROPATHY	TMEM132D	MR Egger	3	0.00707951	0.132367	0.00965983
1zomiW	finn-b-DM_NEUROPATHY	Diabetic neuropathy || id:finn-b-DM_NEUROPATHY	TMEM132D	Weighted median	3	0.0943363	0.0971684	0.00331621
1zomiW	finn-b-DM_NEUROPATHY	Diabetic neuropathy || id:finn-b-DM_NEUROPATHY	TMEM132D	Inverse variance weighted	3	0.100389	0.0966245	0.00298824
1zomiW	finn-b-DM_NEUROPATHY	Diabetic neuropathy || id:finn-b-DM_NEUROPATHY	TMEM132D	Simple mode	3	0.323054	0.289937	0.00381131
1zomiW	finn-b-DM_NEUROPATHY	Diabetic neuropathy || id:finn-b-DM_NEUROPATHY	TMEM132D	Weighted mode	3	0.0840408	0.0978041	0.00480736
29039t	finn-b-DM_NEUROPATHY	Diabetic neuropathy || id:finn-b-DM_NEUROPATHY	TNFSF13B	Wald ratio	1	0.994737	0.644737	0.00122865
2aRqyY	finn-b-DM_NEUROPATHY	Diabetic neuropathy || id:finn-b-DM_NEUROPATHY	ROR1	Inverse variance weighted	2	0.31635	0.13913	0.000229796
2cQfCT	finn-b-DM_NEUROPATHY	Diabetic neuropathy || id:finn-b-DM_NEUROPATHY	LYPD3	Wald ratio	1	0.441429	0.35	0.00207228
2e2QhU	finn-b-DM_NEUROPATHY	Diabetic neuropathy || id:finn-b-DM_NEUROPATHY	FGF23	Wald ratio	1	0.806	0.82	0.00325643
2glOvz	finn-b-DM_NEUROPATHY	Diabetic neuropathy || id:finn-b-DM_NEUROPATHY	ALDOC	Wald ratio	1	0.211967	0.300656	0.004808
2mMD0P	finn-b-DM_NEUROPATHY	Diabetic neuropathy || id:finn-b-DM_NEUROPATHY	SFRP4	Wald ratio	1	-0.0718519	0.197778	0.00716384
2Mu2mI	finn-b-DM_NEUROPATHY	Diabetic neuropathy || id:finn-b-DM_NEUROPATHY	SEZ6L	MR Egger	3	2.61414	3.96298	0.00628773
2Mu2mI	finn-b-DM_NEUROPATHY	Diabetic neuropathy || id:finn-b-DM_NEUROPATHY	SEZ6L	Weighted median	3	0.536281	0.509732	0.00292761
2Mu2mI	finn-b-DM_NEUROPATHY	Diabetic neuropathy || id:finn-b-DM_NEUROPATHY	SEZ6L	Inverse variance weighted	3	0.35915	0.441375	0.00415813
2Mu2mI	finn-b-DM_NEUROPATHY	Diabetic neuropathy || id:finn-b-DM_NEUROPATHY	SEZ6L	Simple mode	3	0.546159	0.639902	0.00483291
2Mu2mI	finn-b-DM_NEUROPATHY	Diabetic neuropathy || id:finn-b-DM_NEUROPATHY	SEZ6L	Weighted mode	3	0.552632	0.629694	0.0047271
2pBvaI	finn-b-DM_NEUROPATHY	Diabetic neuropathy || id:finn-b-DM_NEUROPATHY	MPG	Wald ratio	1	0.0182143	0.423214	0.00965671
2RcUvE	finn-b-DM_NEUROPATHY	Diabetic neuropathy || id:finn-b-DM_NEUROPATHY	FGFBP1	Wald ratio	1	-0.516667	0.738333	0.00484068
2SH1C9	finn-b-DM_NEUROPATHY	Diabetic neuropathy || id:finn-b-DM_NEUROPATHY	ANXA1	Wald ratio	1	0.369706	0.306471	0.00227689
2uudYx	finn-b-DM_NEUROPATHY	Diabetic neuropathy || id:finn-b-DM_NEUROPATHY	ACAA1	Inverse variance weighted	2	-0.0429771	0.163088	0.00792149
2WkUdR	finn-b-DM_NEUROPATHY	Diabetic neuropathy || id:finn-b-DM_NEUROPATHY	TIMP3	Wald ratio	1	0.0558974	0.0564103	0.0032173
2XGLBs	finn-b-DM_NEUROPATHY	Diabetic neuropathy || id:finn-b-DM_NEUROPATHY	DNAJC10	Wald ratio	1	0.393086	0.768765	0.00609126
2ZzHua	finn-b-DM_NEUROPATHY	Diabetic neuropathy || id:finn-b-DM_NEUROPATHY	KIR3DS1	Wald ratio	1	0.51	0.5675	0.00368824
31234l	finn-b-DM_NEUROPATHY	Diabetic neuropathy || id:finn-b-DM_NEUROPATHY	NPDC1	Wald ratio	1	0.485556	0.723333	0.00502045
33CZ09	finn-b-DM_NEUROPATHY	Diabetic neuropathy || id:finn-b-DM_NEUROPATHY	ARL3	Wald ratio	1	-0.12625	0.32625	0.00698776
36ngGg	finn-b-DM_NEUROPATHY	Diabetic neuropathy || id:finn-b-DM_NEUROPATHY	CPB1	Wald ratio	1	0.197917	0.194583	0.00309091
38oGw4	finn-b-DM_NEUROPATHY	Diabetic neuropathy || id:finn-b-DM_NEUROPATHY	DDX58	Wald ratio	1	0.0996154	0.886923	0.00910573
39wzOX	finn-b-DM_NEUROPATHY	Diabetic neuropathy || id:finn-b-DM_NEUROPATHY	LILRB5	Wald ratio	1	-0.0255102	0.0806122	0.00751657
3CZ1Vi	finn-b-DM_NEUROPATHY	Diabetic neuropathy || id:finn-b-DM_NEUROPATHY	SERPINB13	Wald ratio	1	0.394545	0.387045	0.00308024
3fASub	finn-b-DM_NEUROPATHY	Diabetic neuropathy || id:finn-b-DM_NEUROPATHY	CHGA	Wald ratio	1	0.188824	0.165294	0.00253309
3fOBfp	finn-b-DM_NEUROPATHY	Diabetic neuropathy || id:finn-b-DM_NEUROPATHY	CFHR2	Inverse variance weighted	2	-0.0514302	0.0706437	0.004666
3g0TY1	finn-b-DM_NEUROPATHY	Diabetic neuropathy || id:finn-b-DM_NEUROPATHY	SCARF2	Wald ratio	1	-0.295	0.3125	0.0034517
3gcQe3	finn-b-DM_NEUROPATHY	Diabetic neuropathy || id:finn-b-DM_NEUROPATHY	PHPT1	Wald ratio	1	-0.0790476	0.205238	0.00700126
3j0Ee1	finn-b-DM_NEUROPATHY	Diabetic neuropathy || id:finn-b-DM_NEUROPATHY	PDGFD	Inverse variance weighted	2	0.111537	0.133058	0.00401883
3kelZb	finn-b-DM_NEUROPATHY	Diabetic neuropathy || id:finn-b-DM_NEUROPATHY	CD4	Wald ratio	1	0.105	0.815	0.00897489
3lNAc7	finn-b-DM_NEUROPATHY	Diabetic neuropathy || id:finn-b-DM_NEUROPATHY	HDGFRP3	Wald ratio	1	0.170556	0.403333	0.00672394
3MUvIF	finn-b-DM_NEUROPATHY	Diabetic neuropathy || id:finn-b-DM_NEUROPATHY	PDCD6IP	Wald ratio	1	0.537273	0.416364	0.00196914
3mZoxP	finn-b-DM_NEUROPATHY	Diabetic neuropathy || id:finn-b-DM_NEUROPATHY	CADM1	Wald ratio	1	0.0573333	0.293333	0.00845037
3OpimD	finn-b-DM_NEUROPATHY	Diabetic neuropathy || id:finn-b-DM_NEUROPATHY	REN	Wald ratio	1	0.881667	0.708333	0.0021324
3OvTQ4	finn-b-DM_NEUROPATHY	Diabetic neuropathy || id:finn-b-DM_NEUROPATHY	LRRTM4	Wald ratio	1	0.842	0.818	0.0030332
3PtrDr	finn-b-DM_NEUROPATHY	Diabetic neuropathy || id:finn-b-DM_NEUROPATHY	FCN1	Wald ratio	1	0.261	0.151667	0.000852728
3rQfnD	finn-b-DM_NEUROPATHY	Diabetic neuropathy || id:finn-b-DM_NEUROPATHY	FGR	Wald ratio	1	-0.26	0.301111	0.0038788
3SLTYP	finn-b-DM_NEUROPATHY	Diabetic neuropathy || id:finn-b-DM_NEUROPATHY	CPNE1	Wald ratio	1	-0.0575926	0.0677778	0.00395477
3sZsvB	finn-b-DM_NEUROPATHY	Diabetic neuropathy || id:finn-b-DM_NEUROPATHY	NME2	Wald ratio	1	-0.444571	0.256	0.000824565
3TVoR2	finn-b-DM_NEUROPATHY	Diabetic neuropathy || id:finn-b-DM_NEUROPATHY	TRIL	Wald ratio	1	-0.00181818	0.430909	0.00996633
3vDQiK	finn-b-DM_NEUROPATHY	Diabetic neuropathy || id:finn-b-DM_NEUROPATHY	PPIH	Wald ratio	1	0.121367	0.118201	0.00304524
3WVovl	finn-b-DM_NEUROPATHY	Diabetic neuropathy || id:finn-b-DM_NEUROPATHY	LDLRAP1	Wald ratio	1	-0.687037	0.425926	0.00106735
40jH8n	finn-b-DM_NEUROPATHY	Diabetic neuropathy || id:finn-b-DM_NEUROPATHY	HNRNPAB	Wald ratio	1	0.207692	0.460769	0.00652169
43wZfU	finn-b-DM_NEUROPATHY	Diabetic neuropathy || id:finn-b-DM_NEUROPATHY	RELT	Wald ratio	1	-1.67167	0.723333	0.000208295
47H9Hj	finn-b-DM_NEUROPATHY	Diabetic neuropathy || id:finn-b-DM_NEUROPATHY	BTNL9	Wald ratio	1	0.529643	2.39	0.00824619
48aQJP	finn-b-DM_NEUROPATHY	Diabetic neuropathy || id:finn-b-DM_NEUROPATHY	DDX19B	Wald ratio	1	0.268966	0.902069	0.00765577
48l2KB	finn-b-DM_NEUROPATHY	Diabetic neuropathy || id:finn-b-DM_NEUROPATHY	AKR1A1	Wald ratio	1	-0.0326087	0.0673913	0.00628477
4ak1nQ	finn-b-DM_NEUROPATHY	Diabetic neuropathy || id:finn-b-DM_NEUROPATHY	BPNT1	Wald ratio	1	0.315	0.8	0.00693766
4BLTQZ	finn-b-DM_NEUROPATHY	Diabetic neuropathy || id:finn-b-DM_NEUROPATHY	AIF1L	Wald ratio	1	0.0174074	0.082037	0.00831959
4CtXWt	finn-b-DM_NEUROPATHY	Diabetic neuropathy || id:finn-b-DM_NEUROPATHY	DNAJB6	Wald ratio	1	0.81	0.796	0.00308874
4dOeiS	finn-b-DM_NEUROPATHY	Diabetic neuropathy || id:finn-b-DM_NEUROPATHY	IGFBP7	Wald ratio	1	-0.0273333	0.141	0.00846291
4Ec7o0	finn-b-DM_NEUROPATHY	Diabetic neuropathy || id:finn-b-DM_NEUROPATHY	PRDX1	Wald ratio	1	-0.137	0.441	0.00756061
4EOdWH	finn-b-DM_NEUROPATHY	Diabetic neuropathy || id:finn-b-DM_NEUROPATHY	FAM20A	Wald ratio	1	-1.52481	0.86963	0.000795321
4eprDI	finn-b-DM_NEUROPATHY	Diabetic neuropathy || id:finn-b-DM_NEUROPATHY	ART3	Wald ratio	1	0.415	0.49375	0.00400625
4hpI6l	finn-b-DM_NEUROPATHY	Diabetic neuropathy || id:finn-b-DM_NEUROPATHY	PENK	Inverse variance weighted	2	-0.0246094	0.0802104	0.00758988
4JEwYu	finn-b-DM_NEUROPATHY	Diabetic neuropathy || id:finn-b-DM_NEUROPATHY	CNPY3	Wald ratio	1	-0.887143	0.360714	0.000139167
4NlNJc	finn-b-DM_NEUROPATHY	Diabetic neuropathy || id:finn-b-DM_NEUROPATHY	PTGES2	Wald ratio	1	0.322	0.655	0.00623
4OyBFH	finn-b-DM_NEUROPATHY	Diabetic neuropathy || id:finn-b-DM_NEUROPATHY	HDGF	Wald ratio	1	-0.10375	0.51375	0.00839959
4Paahd	finn-b-DM_NEUROPATHY	Diabetic neuropathy || id:finn-b-DM_NEUROPATHY	KNG1	Wald ratio	1	0.106667	0.170833	0.00532371
4PguJj	finn-b-DM_NEUROPATHY	Diabetic neuropathy || id:finn-b-DM_NEUROPATHY	SH3BGRL2	Wald ratio	1	0.538	0.391	0.00168834
4QTVVq	finn-b-DM_NEUROPATHY	Diabetic neuropathy || id:finn-b-DM_NEUROPATHY	SERPIND1	Wald ratio	1	-0.370586	0.16482	0.000245489
4uekO2	finn-b-DM_NEUROPATHY	Diabetic neuropathy || id:finn-b-DM_NEUROPATHY	FN1	Wald ratio	1	0.01375	0.3	0.00963443
4URcg7	finn-b-DM_NEUROPATHY	Diabetic neuropathy || id:finn-b-DM_NEUROPATHY	GSN	Wald ratio	1	1.24143	0.677143	0.00066753
4Yj4zb	finn-b-DM_NEUROPATHY	Diabetic neuropathy || id:finn-b-DM_NEUROPATHY	SERPINB5	Wald ratio	1	-0.0257143	0.290714	0.00929517
4YYwYa	finn-b-DM_NEUROPATHY	Diabetic neuropathy || id:finn-b-DM_NEUROPATHY	CA10	Inverse variance weighted	2	-0.0625502	0.217265	0.00773425
4zS5IT	finn-b-DM_NEUROPATHY	Diabetic neuropathy || id:finn-b-DM_NEUROPATHY	CLIC5	Wald ratio	1	0.0975221	0.189292	0.00606417
50k83d	finn-b-DM_NEUROPATHY	Diabetic neuropathy || id:finn-b-DM_NEUROPATHY	DPP7	Wald ratio	1	-0.209167	0.0897917	0.000198344
50l4K1	finn-b-DM_NEUROPATHY	Diabetic neuropathy || id:finn-b-DM_NEUROPATHY	PAICS	Wald ratio	1	-0.234737	0.685263	0.00731937
51zn49	finn-b-DM_NEUROPATHY	Diabetic neuropathy || id:finn-b-DM_NEUROPATHY	FUT5	Wald ratio	1	-0.0691667	0.111667	0.00535651
54YXiJ	finn-b-DM_NEUROPATHY	Diabetic neuropathy || id:finn-b-DM_NEUROPATHY	LARGE	Wald ratio	1	-0.0754545	0.376364	0.00841103
55cxs1	finn-b-DM_NEUROPATHY	Diabetic neuropathy || id:finn-b-DM_NEUROPATHY	COL9A1	Wald ratio	1	0.131429	0.615714	0.0083097
57mBtI	finn-b-DM_NEUROPATHY	Diabetic neuropathy || id:finn-b-DM_NEUROPATHY	DEFA5	Wald ratio	1	-1.08067	0.587333	0.000657749
59Nds0	finn-b-DM_NEUROPATHY	Diabetic neuropathy || id:finn-b-DM_NEUROPATHY	PROS1	Wald ratio	1	-0.0731579	0.858947	0.00932125
5B4kaj	finn-b-DM_NEUROPATHY	Diabetic neuropathy || id:finn-b-DM_NEUROPATHY	MUC16	Wald ratio	1	0.511538	0.312308	0.00101436
5dmKMY	finn-b-DM_NEUROPATHY	Diabetic neuropathy || id:finn-b-DM_NEUROPATHY	SFTPD	Wald ratio	1	0.0583019	0.0773585	0.00451054
5E8hhJ	finn-b-DM_NEUROPATHY	Diabetic neuropathy || id:finn-b-DM_NEUROPATHY	THBS3	Wald ratio	1	-1.75821	1.03036	0.000879313
5Emtm6	finn-b-DM_NEUROPATHY	Diabetic neuropathy || id:finn-b-DM_NEUROPATHY	MPO	Wald ratio	1	0.125556	0.129074	0.00330682
5EviDm	finn-b-DM_NEUROPATHY	Diabetic neuropathy || id:finn-b-DM_NEUROPATHY	APOC3	Wald ratio	1	-0.4165	0.278	0.00134081
5eWF7P	finn-b-DM_NEUROPATHY	Diabetic neuropathy || id:finn-b-DM_NEUROPATHY	ST8SIA6	Wald ratio	1	1.14769	0.948462	0.00226257
5fMDcW	finn-b-DM_NEUROPATHY	Diabetic neuropathy || id:finn-b-DM_NEUROPATHY	ITPA	Wald ratio	1	-0.0757143	0.0618045	0.00220552
5H4Ayo	finn-b-DM_NEUROPATHY	Diabetic neuropathy || id:finn-b-DM_NEUROPATHY	AKR1C4	Wald ratio	1	0.0772727	0.0845455	0.00360728
5hlpGl	finn-b-DM_NEUROPATHY	Diabetic neuropathy || id:finn-b-DM_NEUROPATHY	PSG7	Wald ratio	1	0.225667	0.468667	0.00630156
5k9E6D	finn-b-DM_NEUROPATHY	Diabetic neuropathy || id:finn-b-DM_NEUROPATHY	ART4	Wald ratio	1	-0.000454545	0.0482955	0.00992491
5KfIzD	finn-b-DM_NEUROPATHY	Diabetic neuropathy || id:finn-b-DM_NEUROPATHY	C7	Inverse variance weighted	2	0.0081173	0.164737	0.00960701
5Llm9W	finn-b-DM_NEUROPATHY	Diabetic neuropathy || id:finn-b-DM_NEUROPATHY	ALDH3A1	Wald ratio	1	0.000769231	0.317692	0.00998068
5lR2zn	finn-b-DM_NEUROPATHY	Diabetic neuropathy || id:finn-b-DM_NEUROPATHY	GP6	Wald ratio	1	0.307895	0.155263	0.000473618
5lyUh2	finn-b-DM_NEUROPATHY	Diabetic neuropathy || id:finn-b-DM_NEUROPATHY	CNTN1	Inverse variance weighted	2	-0.0117503	0.17151	0.00945379
5MapWp	finn-b-DM_NEUROPATHY	Diabetic neuropathy || id:finn-b-DM_NEUROPATHY	NRP2	Wald ratio	1	0.045625	0.271875	0.00866728
5mwCCA	finn-b-DM_NEUROPATHY	Diabetic neuropathy || id:finn-b-DM_NEUROPATHY	SERPINA12	Wald ratio	1	0.00175439	0.159474	0.00991223
5Nl5ge	finn-b-DM_NEUROPATHY	Diabetic neuropathy || id:finn-b-DM_NEUROPATHY	SIGLEC6	Wald ratio	1	0.286338	0.182113	0.00115878
5NSZss	finn-b-DM_NEUROPATHY	Diabetic neuropathy || id:finn-b-DM_NEUROPATHY	ECI2	Wald ratio	1	-0.103023	0.104419	0.00323821
5nXhb9	finn-b-DM_NEUROPATHY	Diabetic neuropathy || id:finn-b-DM_NEUROPATHY	APOA4	Wald ratio	1	-0.0885714	0.595714	0.00881805
5opah9	finn-b-DM_NEUROPATHY	Diabetic neuropathy || id:finn-b-DM_NEUROPATHY	SAA4	Inverse variance weighted	2	-0.0320685	0.0787218	0.0068374
5pDBWD	finn-b-DM_NEUROPATHY	Diabetic neuropathy || id:finn-b-DM_NEUROPATHY	SGK3	Wald ratio	1	1.42174	1.54957	0.00358876
5SdsLa	finn-b-DM_NEUROPATHY	Diabetic neuropathy || id:finn-b-DM_NEUROPATHY	FBLN5	Wald ratio	1	-0.36125	0.545	0.0050743
5shVLY	finn-b-DM_NEUROPATHY	Diabetic neuropathy || id:finn-b-DM_NEUROPATHY	NHEJ1	Wald ratio	1	1.06222	0.467778	0.000231601
5TLSM4	finn-b-DM_NEUROPATHY	Diabetic neuropathy || id:finn-b-DM_NEUROPATHY	DGCR14	Wald ratio	1	-0.0627778	0.35	0.00857651
5TT7Xq	finn-b-DM_NEUROPATHY	Diabetic neuropathy || id:finn-b-DM_NEUROPATHY	ESM1	Inverse variance weighted	2	-0.137957	0.241605	0.00567998
5UICIN	finn-b-DM_NEUROPATHY	Diabetic neuropathy || id:finn-b-DM_NEUROPATHY	CYB5A	Wald ratio	1	0.267	0.464	0.00565
5V0XAn	finn-b-DM_NEUROPATHY	Diabetic neuropathy || id:finn-b-DM_NEUROPATHY	LY75	Wald ratio	1	-0.0982353	0.117647	0.00403718
5vU7RX	finn-b-DM_NEUROPATHY	Diabetic neuropathy || id:finn-b-DM_NEUROPATHY	ANXA7	Wald ratio	1	-1.32439	1.02976	0.00198401
5zP2Xp	finn-b-DM_NEUROPATHY	Diabetic neuropathy || id:finn-b-DM_NEUROPATHY	OLFM2	Wald ratio	1	-0.00380952	0.0661905	0.00954104
60xFTP	finn-b-DM_NEUROPATHY	Diabetic neuropathy || id:finn-b-DM_NEUROPATHY	PTPN9	Wald ratio	1	-0.795714	0.617143	0.00197276
61ldv5	finn-b-DM_NEUROPATHY	Diabetic neuropathy || id:finn-b-DM_NEUROPATHY	MTRF1L	Wald ratio	1	-0.156842	0.257895	0.00543079
62FO7H	finn-b-DM_NEUROPATHY	Diabetic neuropathy || id:finn-b-DM_NEUROPATHY	LAP3	Wald ratio	1	-1.10714	0.807143	0.00170163
62M6vO	finn-b-DM_NEUROPATHY	Diabetic neuropathy || id:finn-b-DM_NEUROPATHY	CCL3	Wald ratio	1	0.00954545	0.123864	0.00938572
6AdNGN	finn-b-DM_NEUROPATHY	Diabetic neuropathy || id:finn-b-DM_NEUROPATHY	IL27RA	Wald ratio	1	-0.0489216	0.0491176	0.00319246
6axfzn	finn-b-DM_NEUROPATHY	Diabetic neuropathy || id:finn-b-DM_NEUROPATHY	ALKBH3	Wald ratio	1	0.0470833	0.177083	0.0079033
6BgKJU	finn-b-DM_NEUROPATHY	Diabetic neuropathy || id:finn-b-DM_NEUROPATHY	SIAE	Wald ratio	1	0.346	0.4065	0.00394676
6D0ryV	finn-b-DM_NEUROPATHY	Diabetic neuropathy || id:finn-b-DM_NEUROPATHY	SMOC2	Wald ratio	1	-0.162903	0.136774	0.00233639
6DUgCO	finn-b-DM_NEUROPATHY	Diabetic neuropathy || id:finn-b-DM_NEUROPATHY	COL6A1	Inverse variance weighted	2	-0.0239662	0.0578379	0.00678604
6DyPGx	finn-b-DM_NEUROPATHY	Diabetic neuropathy || id:finn-b-DM_NEUROPATHY	HAMP	Wald ratio	1	-0.138169	0.392817	0.00725034
6ftl9s	finn-b-DM_NEUROPATHY	Diabetic neuropathy || id:finn-b-DM_NEUROPATHY	MASP1	Wald ratio	1	-0.533333	0.713333	0.00454663
6GBJ6o	finn-b-DM_NEUROPATHY	Diabetic neuropathy || id:finn-b-DM_NEUROPATHY	SPARCL1	Wald ratio	1	-0.0738182	0.0714545	0.00301567
6htUmL	finn-b-DM_NEUROPATHY	Diabetic neuropathy || id:finn-b-DM_NEUROPATHY	CADM3	Wald ratio	1	-0.0758621	0.906897	0.00933335
6i7bqa	finn-b-DM_NEUROPATHY	Diabetic neuropathy || id:finn-b-DM_NEUROPATHY	MGAT2	Wald ratio	1	-0.171538	0.305385	0.00574312
6j8frP	finn-b-DM_NEUROPATHY	Diabetic neuropathy || id:finn-b-DM_NEUROPATHY	AGT	Wald ratio	1	-0.241071	0.221071	0.00275507
6Jquzo	finn-b-DM_NEUROPATHY	Diabetic neuropathy || id:finn-b-DM_NEUROPATHY	PLD3	Wald ratio	1	1.66143	0.893571	0.000629828
6k1aNa	finn-b-DM_NEUROPATHY	Diabetic neuropathy || id:finn-b-DM_NEUROPATHY	IFI16	Wald ratio	1	0.794444	0.542222	0.00142876
6LCLW2	finn-b-DM_NEUROPATHY	Diabetic neuropathy || id:finn-b-DM_NEUROPATHY	NRK1	Wald ratio	1	0.54	0.26875	0.000445051
6nzMyC	finn-b-DM_NEUROPATHY	Diabetic neuropathy || id:finn-b-DM_NEUROPATHY	ASRGL1	Wald ratio	1	0.271429	0.201429	0.00177814
6oniH1	finn-b-DM_NEUROPATHY	Diabetic neuropathy || id:finn-b-DM_NEUROPATHY	CHST11	Wald ratio	1	-0.0652381	0.284762	0.00818794
6pdhIJ	finn-b-DM_NEUROPATHY	Diabetic neuropathy || id:finn-b-DM_NEUROPATHY	CKMT1A	Wald ratio	1	-0.0292	2.7092	0.009914
6qcyCy	finn-b-DM_NEUROPATHY	Diabetic neuropathy || id:finn-b-DM_NEUROPATHY	GCLM	Wald ratio	1	-0.23375	0.4875	0.00631592
6rve3I	finn-b-DM_NEUROPATHY	Diabetic neuropathy || id:finn-b-DM_NEUROPATHY	GOLM1	Wald ratio	1	0.122692	0.212308	0.00563333
6rWRiH	finn-b-DM_NEUROPATHY	Diabetic neuropathy || id:finn-b-DM_NEUROPATHY	PRCP	Inverse variance weighted	2	0.0800005	0.236978	0.00735675
6rWTeD	finn-b-DM_NEUROPATHY	Diabetic neuropathy || id:finn-b-DM_NEUROPATHY	DNER	Inverse variance weighted	2	0.247001	0.358845	0.00491249
6ub5ag	finn-b-DM_NEUROPATHY	Diabetic neuropathy || id:finn-b-DM_NEUROPATHY	IGFBP4	Wald ratio	1	0.261667	0.656667	0.00690278
6V3tNw	finn-b-DM_NEUROPATHY	Diabetic neuropathy || id:finn-b-DM_NEUROPATHY	PLXND1	Wald ratio	1	0.636667	0.3475	0.000669314
6XCOCh	finn-b-DM_NEUROPATHY	Diabetic neuropathy || id:finn-b-DM_NEUROPATHY	KL	Inverse variance weighted	2	-0.122037	0.185514	0.00510647
6xRfBa	finn-b-DM_NEUROPATHY	Diabetic neuropathy || id:finn-b-DM_NEUROPATHY	SPATA20	Wald ratio	1	0.049375	0.129375	0.00702727
76qcX0	finn-b-DM_NEUROPATHY	Diabetic neuropathy || id:finn-b-DM_NEUROPATHY	CNTN4	Inverse variance weighted	2	0.102878	0.126297	0.00415317
776uYo	finn-b-DM_NEUROPATHY	Diabetic neuropathy || id:finn-b-DM_NEUROPATHY	LILRB3	Inverse variance weighted	2	-0.0611371	0.0545746	0.00262608
77PUR4	finn-b-DM_NEUROPATHY	Diabetic neuropathy || id:finn-b-DM_NEUROPATHY	WFDC5	Wald ratio	1	1.18167	0.69	0.000867934
7a7Pit	finn-b-DM_NEUROPATHY	Diabetic neuropathy || id:finn-b-DM_NEUROPATHY	TFPI	Wald ratio	1	-0.43963	0.989259	0.00656751
7bNebb	finn-b-DM_NEUROPATHY	Diabetic neuropathy || id:finn-b-DM_NEUROPATHY	MRC2	Wald ratio	1	-0.0886957	0.286087	0.00756538
7CDEkj	finn-b-DM_NEUROPATHY	Diabetic neuropathy || id:finn-b-DM_NEUROPATHY	WWOX	Wald ratio	1	1.01857	0.567143	0.000724993
7claQA	finn-b-DM_NEUROPATHY	Diabetic neuropathy || id:finn-b-DM_NEUROPATHY	PLOD2	Wald ratio	1	-1.03154	0.785769	0.00189259
7CnPnW	finn-b-DM_NEUROPATHY	Diabetic neuropathy || id:finn-b-DM_NEUROPATHY	AHSG	Wald ratio	1	-0.00333333	0.115	0.00976876
7eyunC	finn-b-DM_NEUROPATHY	Diabetic neuropathy || id:finn-b-DM_NEUROPATHY	SBDS	Wald ratio	1	0.248125	0.582812	0.00670299
7FZ0uC	finn-b-DM_NEUROPATHY	Diabetic neuropathy || id:finn-b-DM_NEUROPATHY	REG3A	Inverse variance weighted	2	-0.554538	0.196226	4.71308e-05
7IhpR8	finn-b-DM_NEUROPATHY	Diabetic neuropathy || id:finn-b-DM_NEUROPATHY	PCYOX1	Wald ratio	1	0.14061	0.0917073	0.00125216
7ldpyD	finn-b-DM_NEUROPATHY	Diabetic neuropathy || id:finn-b-DM_NEUROPATHY	SMAP1	Wald ratio	1	-0.01125	0.130312	0.00931203
7Ln8an	finn-b-DM_NEUROPATHY	Diabetic neuropathy || id:finn-b-DM_NEUROPATHY	ICAM5	Wald ratio	1	-0.0207595	0.0586076	0.0072318
7OouKk	finn-b-DM_NEUROPATHY	Diabetic neuropathy || id:finn-b-DM_NEUROPATHY	HMHA1	Wald ratio	1	0.00923077	0.322308	0.00977152
7qgsl2	finn-b-DM_NEUROPATHY	Diabetic neuropathy || id:finn-b-DM_NEUROPATHY	EDAR	Wald ratio	1	0.0667857	0.1725	0.00698635
7YEUND	finn-b-DM_NEUROPATHY	Diabetic neuropathy || id:finn-b-DM_NEUROPATHY	JAG1	Wald ratio	1	0.34	0.587143	0.00562538
8774hg	finn-b-DM_NEUROPATHY	Diabetic neuropathy || id:finn-b-DM_NEUROPATHY	KLK7	Wald ratio	1	0.0620755	0.120566	0.00606646
87BZ47	finn-b-DM_NEUROPATHY	Diabetic neuropathy || id:finn-b-DM_NEUROPATHY	STUB1	Wald ratio	1	-1.84657	1.36229	0.0017526
8BCfq8	finn-b-DM_NEUROPATHY	Diabetic neuropathy || id:finn-b-DM_NEUROPATHY	AMIGO2	Inverse variance weighted	2	-0.0223333	0.538268	0.00966904
8CpzpM	finn-b-DM_NEUROPATHY	Diabetic neuropathy || id:finn-b-DM_NEUROPATHY	GREM2	Wald ratio	1	-0.265714	1.05143	0.00800487
8epm5e	finn-b-DM_NEUROPATHY	Diabetic neuropathy || id:finn-b-DM_NEUROPATHY	XRCC4	Wald ratio	1	-0.0513333	0.332667	0.00877366
8gFN7I	finn-b-DM_NEUROPATHY	Diabetic neuropathy || id:finn-b-DM_NEUROPATHY	SAA2	Inverse variance weighted	2	0.00929218	0.110232	0.00932821
8HujDQ	finn-b-DM_NEUROPATHY	Diabetic neuropathy || id:finn-b-DM_NEUROPATHY	CPZ	Wald ratio	1	0.137143	0.567143	0.00808925
8JRT3p	finn-b-DM_NEUROPATHY	Diabetic neuropathy || id:finn-b-DM_NEUROPATHY	NPPA	Wald ratio	1	-0.119231	0.52	0.00818644
8KqMRz	finn-b-DM_NEUROPATHY	Diabetic neuropathy || id:finn-b-DM_NEUROPATHY	EFEMP1	Wald ratio	1	0.215455	0.382727	0.00573472
8LYYVF	finn-b-DM_NEUROPATHY	Diabetic neuropathy || id:finn-b-DM_NEUROPATHY	PLCG1	Wald ratio	1	0.0228571	0.562857	0.00967607
8pQlFc	finn-b-DM_NEUROPATHY	Diabetic neuropathy || id:finn-b-DM_NEUROPATHY	CXCL12	Inverse variance weighted	2	-0.0519615	0.284743	0.00855202
8QLUZq	finn-b-DM_NEUROPATHY	Diabetic neuropathy || id:finn-b-DM_NEUROPATHY	CXCL16	Wald ratio	1	-0.222222	0.276667	0.00421852
8R981X	finn-b-DM_NEUROPATHY	Diabetic neuropathy || id:finn-b-DM_NEUROPATHY	STIM1	Wald ratio	1	-0.373	0.402	0.0035348
8SKDMC	finn-b-DM_NEUROPATHY	Diabetic neuropathy || id:finn-b-DM_NEUROPATHY	SLITRK6	Wald ratio	1	0.193	0.222	0.00384645
8sQH7R	finn-b-DM_NEUROPATHY	Diabetic neuropathy || id:finn-b-DM_NEUROPATHY	SPOCK3	Wald ratio	1	0.116667	0.384167	0.00761366
8uBvgs	finn-b-DM_NEUROPATHY	Diabetic neuropathy || id:finn-b-DM_NEUROPATHY	LECT2	Wald ratio	1	-0.0166187	0.0707914	0.00814398
8VBWIN	finn-b-DM_NEUROPATHY	Diabetic neuropathy || id:finn-b-DM_NEUROPATHY	IDUA	Inverse variance weighted	2	0.195626	0.184905	0.00290064
8zSLw7	finn-b-DM_NEUROPATHY	Diabetic neuropathy || id:finn-b-DM_NEUROPATHY	FCRL6	Wald ratio	1	0.06	0.364	0.00869074
91RM9B	finn-b-DM_NEUROPATHY	Diabetic neuropathy || id:finn-b-DM_NEUROPATHY	PDGFD	Inverse variance weighted	2	0.0934127	0.114846	0.00416005
93zVwJ	finn-b-DM_NEUROPATHY	Diabetic neuropathy || id:finn-b-DM_NEUROPATHY	GKN2	Inverse variance weighted	2	-0.0303506	0.138753	0.00826854
959RjF	finn-b-DM_NEUROPATHY	Diabetic neuropathy || id:finn-b-DM_NEUROPATHY	MCF2L	Wald ratio	1	-0.245714	0.186667	0.00188064
96BCFr	finn-b-DM_NEUROPATHY	Diabetic neuropathy || id:finn-b-DM_NEUROPATHY	APOH	Wald ratio	1	0.0533333	0.105767	0.00614084
96waqa	finn-b-DM_NEUROPATHY	Diabetic neuropathy || id:finn-b-DM_NEUROPATHY	PTGR1	Inverse variance weighted	2	0.187785	0.190305	0.00323762
97I7OI	finn-b-DM_NEUROPATHY	Diabetic neuropathy || id:finn-b-DM_NEUROPATHY	ETFA	Wald ratio	1	-1.13222	0.661111	0.000867852
97RbyI	finn-b-DM_NEUROPATHY	Diabetic neuropathy || id:finn-b-DM_NEUROPATHY	CXCL12	MR Egger	3	0.0771135	3.30124	0.00985132
97RbyI	finn-b-DM_NEUROPATHY	Diabetic neuropathy || id:finn-b-DM_NEUROPATHY	CXCL12	Weighted median	3	0.326824	0.460345	0.00477732
97RbyI	finn-b-DM_NEUROPATHY	Diabetic neuropathy || id:finn-b-DM_NEUROPATHY	CXCL12	Inverse variance weighted	3	0.342287	0.387764	0.00377387
97RbyI	finn-b-DM_NEUROPATHY	Diabetic neuropathy || id:finn-b-DM_NEUROPATHY	CXCL12	Simple mode	3	0.318917	0.510044	0.00595626
97RbyI	finn-b-DM_NEUROPATHY	Diabetic neuropathy || id:finn-b-DM_NEUROPATHY	CXCL12	Weighted mode	3	0.318917	0.522975	0.0060404
9Bh0wE	finn-b-DM_NEUROPATHY	Diabetic neuropathy || id:finn-b-DM_NEUROPATHY	FH	Wald ratio	1	0.618667	0.304667	0.000422921
9bKNWJ	finn-b-DM_NEUROPATHY	Diabetic neuropathy || id:finn-b-DM_NEUROPATHY	SPINT3	Wald ratio	1	0.152333	0.130667	0.00243689
9c6bTe	finn-b-DM_NEUROPATHY	Diabetic neuropathy || id:finn-b-DM_NEUROPATHY	INSL5	Wald ratio	1	0.385	0.675	0.00568427
9Du87U	finn-b-DM_NEUROPATHY	Diabetic neuropathy || id:finn-b-DM_NEUROPATHY	ARFIP1	Wald ratio	1	0.121364	0.178182	0.00495794
9H5Vs3	finn-b-DM_NEUROPATHY	Diabetic neuropathy || id:finn-b-DM_NEUROPATHY	NQO1	Wald ratio	1	0.0112791	0.0583721	0.00846781
9Haobf	finn-b-DM_NEUROPATHY	Diabetic neuropathy || id:finn-b-DM_NEUROPATHY	TAC1	Inverse variance weighted	2	0.0714345	0.293329	0.00807594
9HFe3h	finn-b-DM_NEUROPATHY	Diabetic neuropathy || id:finn-b-DM_NEUROPATHY	LILRB1	Inverse variance weighted	2	-0.0170682	0.0471249	0.0071721
9HXsWa	finn-b-DM_NEUROPATHY	Diabetic neuropathy || id:finn-b-DM_NEUROPATHY	SIRPG	Wald ratio	1	0.161333	0.284667	0.00570888
9JvAy0	finn-b-DM_NEUROPATHY	Diabetic neuropathy || id:finn-b-DM_NEUROPATHY	CSRP1	Wald ratio	1	-1.304	0.392	8.79344e-06
9Ky6ra	finn-b-DM_NEUROPATHY	Diabetic neuropathy || id:finn-b-DM_NEUROPATHY	ADAMTSL2	Inverse variance weighted	2	0.771447	0.325045	0.000176273
9KZjcC	finn-b-DM_NEUROPATHY	Diabetic neuropathy || id:finn-b-DM_NEUROPATHY	SELPLG	Wald ratio	1	-0.1775	0.165	0.00282036
9njs4J	finn-b-DM_NEUROPATHY	Diabetic neuropathy || id:finn-b-DM_NEUROPATHY	NPTX1	Inverse variance weighted	2	0.227767	0.153829	0.001387
9qAhNk	finn-b-DM_NEUROPATHY	Diabetic neuropathy || id:finn-b-DM_NEUROPATHY	PGM1	Wald ratio	1	0.0533333	0.353333	0.0088002
9RcEgs	finn-b-DM_NEUROPATHY	Diabetic neuropathy || id:finn-b-DM_NEUROPATHY	CD5L	Wald ratio	1	0.006	0.13	0.00963188
9rIqun	finn-b-DM_NEUROPATHY	Diabetic neuropathy || id:finn-b-DM_NEUROPATHY	EVL	Wald ratio	1	1.415	0.771667	0.000666995
9u1Acd	finn-b-DM_NEUROPATHY	Diabetic neuropathy || id:finn-b-DM_NEUROPATHY	IGFBP2	Wald ratio	1	0.03	0.713333	0.00966454
9vhhAS	finn-b-DM_NEUROPATHY	Diabetic neuropathy || id:finn-b-DM_NEUROPATHY	ULK3	Wald ratio	1	0.0855556	0.465556	0.00854193
9VRl72	finn-b-DM_NEUROPATHY	Diabetic neuropathy || id:finn-b-DM_NEUROPATHY	TMEM132C	Inverse variance weighted	2	0.0616032	0.146193	0.00673476
9xJ0ou	finn-b-DM_NEUROPATHY	Diabetic neuropathy || id:finn-b-DM_NEUROPATHY	EMILIN3	Wald ratio	1	-0.0244776	0.225075	0.00913398
a2CsfS	finn-b-DM_NEUROPATHY	Diabetic neuropathy || id:finn-b-DM_NEUROPATHY	CHL1	Inverse variance weighted	2	0.314905	0.164104	0.000549921
a2sXfW	finn-b-DM_NEUROPATHY	Diabetic neuropathy || id:finn-b-DM_NEUROPATHY	UROD	Wald ratio	1	0.22963	0.166296	0.00167326
A4qIsr	finn-b-DM_NEUROPATHY	Diabetic neuropathy || id:finn-b-DM_NEUROPATHY	ICAM4	Wald ratio	1	0.445556	0.443333	0.00314891
A581yK	finn-b-DM_NEUROPATHY	Diabetic neuropathy || id:finn-b-DM_NEUROPATHY	SPON2	Wald ratio	1	0.176923	0.391538	0.00651365
A5dG35	finn-b-DM_NEUROPATHY	Diabetic neuropathy || id:finn-b-DM_NEUROPATHY	CFHR4	Inverse variance weighted	2	-0.0371973	0.0700527	0.00595426
A5skSG	finn-b-DM_NEUROPATHY	Diabetic neuropathy || id:finn-b-DM_NEUROPATHY	APLP2	Wald ratio	1	-0.595357	0.383571	0.00120628
a7nysw	finn-b-DM_NEUROPATHY	Diabetic neuropathy || id:finn-b-DM_NEUROPATHY	ADGRF5	Wald ratio	1	-0.296087	0.222609	0.00183493
A7rZge	finn-b-DM_NEUROPATHY	Diabetic neuropathy || id:finn-b-DM_NEUROPATHY	FER	Wald ratio	1	0.9125	0.5175	0.000778524
A9Huk5	finn-b-DM_NEUROPATHY	Diabetic neuropathy || id:finn-b-DM_NEUROPATHY	APOL1	Wald ratio	1	-0.044	0.123714	0.00722097
aAqBE7	finn-b-DM_NEUROPATHY	Diabetic neuropathy || id:finn-b-DM_NEUROPATHY	CFHR3	Wald ratio	1	-0.284545	0.358182	0.00426953
AAzngf	finn-b-DM_NEUROPATHY	Diabetic neuropathy || id:finn-b-DM_NEUROPATHY	LANCL1	Wald ratio	1	-0.681429	0.557143	0.00221301
ab9xtL	finn-b-DM_NEUROPATHY	Diabetic neuropathy || id:finn-b-DM_NEUROPATHY	PGLYRP3	Wald ratio	1	-1.19125	0.85125	0.00161689
ABn4H9	finn-b-DM_NEUROPATHY	Diabetic neuropathy || id:finn-b-DM_NEUROPATHY	VEGFA	Inverse variance weighted	2	0.0283943	0.0708969	0.00688788
ACfxyJ	finn-b-DM_NEUROPATHY	Diabetic neuropathy || id:finn-b-DM_NEUROPATHY	MAPRE2	Wald ratio	1	-0.632667	0.266	0.000173858
AcGLHF	finn-b-DM_NEUROPATHY	Diabetic neuropathy || id:finn-b-DM_NEUROPATHY	NOTCH1	Wald ratio	1	-0.197778	0.468889	0.0067317
ACLBw3	finn-b-DM_NEUROPATHY	Diabetic neuropathy || id:finn-b-DM_NEUROPATHY	ST3GAL1	Inverse variance weighted	2	0.134997	0.154905	0.00383493
acLGAo	finn-b-DM_NEUROPATHY	Diabetic neuropathy || id:finn-b-DM_NEUROPATHY	PSG9	Wald ratio	1	0.240294	0.223235	0.00281741
aDLDSn	finn-b-DM_NEUROPATHY	Diabetic neuropathy || id:finn-b-DM_NEUROPATHY	DNAJC17	Wald ratio	1	0.435357	0.387857	0.00261664
adPQUK	finn-b-DM_NEUROPATHY	Diabetic neuropathy || id:finn-b-DM_NEUROPATHY	NTN4	Wald ratio	1	0.0429167	0.215833	0.00842387
ADUfiu	finn-b-DM_NEUROPATHY	Diabetic neuropathy || id:finn-b-DM_NEUROPATHY	FGFR1	Wald ratio	1	0.0166667	0.563333	0.00976397
aDWI7r	finn-b-DM_NEUROPATHY	Diabetic neuropathy || id:finn-b-DM_NEUROPATHY	RBP1	Wald ratio	1	-0.32	0.553333	0.00563053
aenvZj	finn-b-DM_NEUROPATHY	Diabetic neuropathy || id:finn-b-DM_NEUROPATHY	ALPPL2	Wald ratio	1	0.724	0.796	0.00363061
AEzoCL	finn-b-DM_NEUROPATHY	Diabetic neuropathy || id:finn-b-DM_NEUROPATHY	ALDH2	Wald ratio	1	-0.223333	0.541111	0.00679804
Af1DHd	finn-b-DM_NEUROPATHY	Diabetic neuropathy || id:finn-b-DM_NEUROPATHY	MAPKAPK2	Wald ratio	1	0.127778	0.234444	0.00585737
AFIVkq	finn-b-DM_NEUROPATHY	Diabetic neuropathy || id:finn-b-DM_NEUROPATHY	PLEKHA7	Wald ratio	1	0.0430303	0.111515	0.00699593
aG1byi	finn-b-DM_NEUROPATHY	Diabetic neuropathy || id:finn-b-DM_NEUROPATHY	KIAA1549L	Wald ratio	1	-0.0371875	0.123438	0.00763212
Ah4FKw	finn-b-DM_NEUROPATHY	Diabetic neuropathy || id:finn-b-DM_NEUROPATHY	REG1A	Inverse variance weighted	2	-0.307047	0.21186	0.00147257
ahFGWX	finn-b-DM_NEUROPATHY	Diabetic neuropathy || id:finn-b-DM_NEUROPATHY	PCSK7	Wald ratio	1	0.00146341	0.0526829	0.00977839
aHX94s	finn-b-DM_NEUROPATHY	Diabetic neuropathy || id:finn-b-DM_NEUROPATHY	LRP11	Wald ratio	1	0.0496491	0.0703509	0.00480353
Ai7agC	finn-b-DM_NEUROPATHY	Diabetic neuropathy || id:finn-b-DM_NEUROPATHY	FSTL1	Wald ratio	1	0.350667	0.264	0.00184085
ajQpzB	finn-b-DM_NEUROPATHY	Diabetic neuropathy || id:finn-b-DM_NEUROPATHY	GPC1	Wald ratio	1	-0.153651	0.0953968	0.00107256
AJyepL	finn-b-DM_NEUROPATHY	Diabetic neuropathy || id:finn-b-DM_NEUROPATHY	SFRP1	Inverse variance weighted	2	-0.195313	0.207124	0.00345693
aL8yvb	finn-b-DM_NEUROPATHY	Diabetic neuropathy || id:finn-b-DM_NEUROPATHY	CRKL	Wald ratio	1	1.16935	1.23484	0.00343654
ALrLYW	finn-b-DM_NEUROPATHY	Diabetic neuropathy || id:finn-b-DM_NEUROPATHY	ATXN3	Wald ratio	1	-0.00291667	0.173333	0.00986575
aMrhj0	finn-b-DM_NEUROPATHY	Diabetic neuropathy || id:finn-b-DM_NEUROPATHY	CCS	Wald ratio	1	0.408182	0.356364	0.0025204
amYMS5	finn-b-DM_NEUROPATHY	Diabetic neuropathy || id:finn-b-DM_NEUROPATHY	PIGR	Wald ratio	1	0.358571	0.283571	0.00206056
ANbYCH	finn-b-DM_NEUROPATHY	Diabetic neuropathy || id:finn-b-DM_NEUROPATHY	VIM	Wald ratio	1	-0.33125	0.5175	0.0052211
aNFMGn	finn-b-DM_NEUROPATHY	Diabetic neuropathy || id:finn-b-DM_NEUROPATHY	NTF3	Inverse variance weighted	2	-0.737354	0.715416	0.00302698
AnItzN	finn-b-DM_NEUROPATHY	Diabetic neuropathy || id:finn-b-DM_NEUROPATHY	CXCL1	Wald ratio	1	0.00422535	0.065493	0.00948559
aO3kDL	finn-b-DM_NEUROPATHY	Diabetic neuropathy || id:finn-b-DM_NEUROPATHY	CRISP2	Inverse variance weighted	2	-0.0142513	0.0691471	0.00836712
AoCGVd	finn-b-DM_NEUROPATHY	Diabetic neuropathy || id:finn-b-DM_NEUROPATHY	SORD	Wald ratio	1	0.0343333	0.193	0.00858807
aOH3sv	finn-b-DM_NEUROPATHY	Diabetic neuropathy || id:finn-b-DM_NEUROPATHY	TCN2	Wald ratio	1	-0.0265323	0.0325	0.00414284
AOqtmp	finn-b-DM_NEUROPATHY	Diabetic neuropathy || id:finn-b-DM_NEUROPATHY	ANGPTL4	Inverse variance weighted	2	0.270218	0.270886	0.00318505
AoXcxq	finn-b-DM_NEUROPATHY	Diabetic neuropathy || id:finn-b-DM_NEUROPATHY	INSR	Wald ratio	1	0.0641176	0.460588	0.00889286
ap6FRP	finn-b-DM_NEUROPATHY	Diabetic neuropathy || id:finn-b-DM_NEUROPATHY	CRTAC1	Wald ratio	1	0.0788571	0.112286	0.00482498
ApW4V9	finn-b-DM_NEUROPATHY	Diabetic neuropathy || id:finn-b-DM_NEUROPATHY	UNC5B	Wald ratio	1	-0.0642424	0.376667	0.00864574
Aq3rgF	finn-b-DM_NEUROPATHY	Diabetic neuropathy || id:finn-b-DM_NEUROPATHY	SIGLEC5	Inverse variance weighted	2	-0.128271	0.0910518	0.00158904
As1zac	finn-b-DM_NEUROPATHY	Diabetic neuropathy || id:finn-b-DM_NEUROPATHY	MBL2	Inverse variance weighted	2	0.0908705	0.0961482	0.00344603
AtGYeE	finn-b-DM_NEUROPATHY	Diabetic neuropathy || id:finn-b-DM_NEUROPATHY	ACAP2	Wald ratio	1	0.368333	0.768333	0.00631659
AuGRVy	finn-b-DM_NEUROPATHY	Diabetic neuropathy || id:finn-b-DM_NEUROPATHY	CCT5	Wald ratio	1	-0.252	0.796667	0.00751761
AUI26O	finn-b-DM_NEUROPATHY	Diabetic neuropathy || id:finn-b-DM_NEUROPATHY	IL1RAP	Wald ratio	1	0.0330282	0.0397183	0.00405657
AuO99I	finn-b-DM_NEUROPATHY	Diabetic neuropathy || id:finn-b-DM_NEUROPATHY	TCL1A	Wald ratio	1	-0.384444	0.204	0.000594931
aUVYPR	finn-b-DM_NEUROPATHY	Diabetic neuropathy || id:finn-b-DM_NEUROPATHY	TAGLN2	Wald ratio	1	-0.675556	0.435556	0.00120897
awFafa	finn-b-DM_NEUROPATHY	Diabetic neuropathy || id:finn-b-DM_NEUROPATHY	DYNLL2	Wald ratio	1	0.158333	0.696667	0.00820212
aWXLDI	finn-b-DM_NEUROPATHY	Diabetic neuropathy || id:finn-b-DM_NEUROPATHY	TNFSF14	Wald ratio	1	-0.00857143	0.738571	0.0099074
aWxMuO	finn-b-DM_NEUROPATHY	Diabetic neuropathy || id:finn-b-DM_NEUROPATHY	WISP2	Wald ratio	1	-0.142609	0.191739	0.00457019
AXCkDU	finn-b-DM_NEUROPATHY	Diabetic neuropathy || id:finn-b-DM_NEUROPATHY	ALDH3B1	Wald ratio	1	0.09	0.307857	0.00770024
axPZU0	finn-b-DM_NEUROPATHY	Diabetic neuropathy || id:finn-b-DM_NEUROPATHY	SNUPN	Wald ratio	1	-0.201333	0.333333	0.00545844
AYsm2U	finn-b-DM_NEUROPATHY	Diabetic neuropathy || id:finn-b-DM_NEUROPATHY	GC	Wald ratio	1	-0.365	0.693333	0.00598581
aZ97Fw	finn-b-DM_NEUROPATHY	Diabetic neuropathy || id:finn-b-DM_NEUROPATHY	APOBEC3G	Wald ratio	1	-0.25	0.328333	0.00446405
AZlNNt	finn-b-DM_NEUROPATHY	Diabetic neuropathy || id:finn-b-DM_NEUROPATHY	CCM2	Wald ratio	1	-0.67	0.691429	0.00332541
AZwUCQ	finn-b-DM_NEUROPATHY	Diabetic neuropathy || id:finn-b-DM_NEUROPATHY	CTSO	Wald ratio	1	-0.313333	0.285556	0.00272521
B0HhNZ	finn-b-DM_NEUROPATHY	Diabetic neuropathy || id:finn-b-DM_NEUROPATHY	MRVI1	Wald ratio	1	-0.0690909	0.376364	0.00854347
B0lNsM	finn-b-DM_NEUROPATHY	Diabetic neuropathy || id:finn-b-DM_NEUROPATHY	CPA4	Wald ratio	1	-0.0365833	0.0335833	0.00276008
b2cPp5	finn-b-DM_NEUROPATHY	Diabetic neuropathy || id:finn-b-DM_NEUROPATHY	HIBCH	Wald ratio	1	-0.256061	0.121818	0.000355541
b5FbPx	finn-b-DM_NEUROPATHY	Diabetic neuropathy || id:finn-b-DM_NEUROPATHY	LMAN2L	Wald ratio	1	0.135	0.328333	0.0068095
B9MggS	finn-b-DM_NEUROPATHY	Diabetic neuropathy || id:finn-b-DM_NEUROPATHY	STAT3	Wald ratio	1	0.209333	0.268667	0.00435888
Bar3dp	finn-b-DM_NEUROPATHY	Diabetic neuropathy || id:finn-b-DM_NEUROPATHY	CFHR5	Wald ratio	1	-0.242	0.1592	0.00128486
BC2UL2	finn-b-DM_NEUROPATHY	Diabetic neuropathy || id:finn-b-DM_NEUROPATHY	PLG	Wald ratio	1	-0.146111	0.193056	0.00449149
BC5yu9	finn-b-DM_NEUROPATHY	Diabetic neuropathy || id:finn-b-DM_NEUROPATHY	KLK3	Wald ratio	1	-1.25429	0.831429	0.00131403
BC6XjX	finn-b-DM_NEUROPATHY	Diabetic neuropathy || id:finn-b-DM_NEUROPATHY	TNFRSF1A	Wald ratio	1	0.992558	0.466744	0.000334569
bdlMVm	finn-b-DM_NEUROPATHY	Diabetic neuropathy || id:finn-b-DM_NEUROPATHY	RARRES2	Wald ratio	1	0.0424	0.176	0.00809626
bdPH1P	finn-b-DM_NEUROPATHY	Diabetic neuropathy || id:finn-b-DM_NEUROPATHY	HEXIM1	Wald ratio	1	0.00888889	0.471111	0.00984946
BDSis9	finn-b-DM_NEUROPATHY	Diabetic neuropathy || id:finn-b-DM_NEUROPATHY	GPX7	Wald ratio	1	-0.126197	0.0761972	0.000976829
beGYev	finn-b-DM_NEUROPATHY	Diabetic neuropathy || id:finn-b-DM_NEUROPATHY	APOB	Wald ratio	1	-0.364444	0.551111	0.00508426
Bemwtq	finn-b-DM_NEUROPATHY	Diabetic neuropathy || id:finn-b-DM_NEUROPATHY	LILRA2	MR Egger	3	0.0159892	0.227963	0.00955421
Bemwtq	finn-b-DM_NEUROPATHY	Diabetic neuropathy || id:finn-b-DM_NEUROPATHY	LILRA2	Weighted median	3	-0.01724	0.0890373	0.00846468
Bemwtq	finn-b-DM_NEUROPATHY	Diabetic neuropathy || id:finn-b-DM_NEUROPATHY	LILRA2	Inverse variance weighted	3	-0.015575	0.0906187	0.00863536
Bemwtq	finn-b-DM_NEUROPATHY	Diabetic neuropathy || id:finn-b-DM_NEUROPATHY	LILRA2	Simple mode	3	-0.0373916	0.131907	0.00803467
Bemwtq	finn-b-DM_NEUROPATHY	Diabetic neuropathy || id:finn-b-DM_NEUROPATHY	LILRA2	Weighted mode	3	-0.0143823	0.104405	0.00903051
BFLdXm	finn-b-DM_NEUROPATHY	Diabetic neuropathy || id:finn-b-DM_NEUROPATHY	ERAP2	Wald ratio	1	-0.15617	0.14117	0.00268616
bGeHP5	finn-b-DM_NEUROPATHY	Diabetic neuropathy || id:finn-b-DM_NEUROPATHY	RCN1	Wald ratio	1	-0.315	0.5175	0.00542726
bGgOHT	finn-b-DM_NEUROPATHY	Diabetic neuropathy || id:finn-b-DM_NEUROPATHY	HTN3	Wald ratio	1	0.523077	0.796154	0.00511178
bGimrB	finn-b-DM_NEUROPATHY	Diabetic neuropathy || id:finn-b-DM_NEUROPATHY	MFGE8	Wald ratio	1	-0.188846	0.176538	0.00284747
BguOME	finn-b-DM_NEUROPATHY	Diabetic neuropathy || id:finn-b-DM_NEUROPATHY	FCN2	Wald ratio	1	0.0110606	0.0948485	0.00907166
bhSAKK	finn-b-DM_NEUROPATHY	Diabetic neuropathy || id:finn-b-DM_NEUROPATHY	HBZ	Wald ratio	1	-0.0371622	0.0556757	0.00504468
bhtFnl	finn-b-DM_NEUROPATHY	Diabetic neuropathy || id:finn-b-DM_NEUROPATHY	ACADVL	Wald ratio	1	-0.242	0.808	0.00764555
BHvDsW	finn-b-DM_NEUROPATHY	Diabetic neuropathy || id:finn-b-DM_NEUROPATHY	ICAM5	Wald ratio	1	-0.0202469	0.0571605	0.0072318
BmTqQW	finn-b-DM_NEUROPATHY	Diabetic neuropathy || id:finn-b-DM_NEUROPATHY	SELL	Wald ratio	1	-0.190833	0.164167	0.00245058
BnYerg	finn-b-DM_NEUROPATHY	Diabetic neuropathy || id:finn-b-DM_NEUROPATHY	PRSS8	Wald ratio	1	0.774286	0.594286	0.00192614
BP06yB	finn-b-DM_NEUROPATHY	Diabetic neuropathy || id:finn-b-DM_NEUROPATHY	SELE	Wald ratio	1	0.893529	0.845882	0.00290818
bp9V2S	finn-b-DM_NEUROPATHY	Diabetic neuropathy || id:finn-b-DM_NEUROPATHY	PRSS22	Wald ratio	1	0.08	0.1825	0.00661128
BPtEUC	finn-b-DM_NEUROPATHY	Diabetic neuropathy || id:finn-b-DM_NEUROPATHY	DDT	Wald ratio	1	-0.0264706	0.522059	0.00959561
bQ0P54	finn-b-DM_NEUROPATHY	Diabetic neuropathy || id:finn-b-DM_NEUROPATHY	DCXR	Wald ratio	1	1.58083	0.461667	6.1664e-06
bS8hA4	finn-b-DM_NEUROPATHY	Diabetic neuropathy || id:finn-b-DM_NEUROPATHY	PF4	Wald ratio	1	-0.243333	0.487333	0.00617557
BskHyc	finn-b-DM_NEUROPATHY	Diabetic neuropathy || id:finn-b-DM_NEUROPATHY	HTATIP2	Wald ratio	1	-0.0925455	0.0710909	0.00192988
bSpWLg	finn-b-DM_NEUROPATHY	Diabetic neuropathy || id:finn-b-DM_NEUROPATHY	SHMT1	Wald ratio	1	-0.00469697	0.0622727	0.00939876
bthuO9	finn-b-DM_NEUROPATHY	Diabetic neuropathy || id:finn-b-DM_NEUROPATHY	SIRPA	Wald ratio	1	0.078254	0.032381	0.000156634
Bu3HOv	finn-b-DM_NEUROPATHY	Diabetic neuropathy || id:finn-b-DM_NEUROPATHY	VEGFA	Inverse variance weighted	2	0.0250783	0.0654648	0.0070166
BUsuvz	finn-b-DM_NEUROPATHY	Diabetic neuropathy || id:finn-b-DM_NEUROPATHY	DPEP1	Wald ratio	1	0.100417	0.0825	0.00223539
BVkzhM	finn-b-DM_NEUROPATHY	Diabetic neuropathy || id:finn-b-DM_NEUROPATHY	P4HB	Wald ratio	1	0.16625	0.5225	0.00750347
bVWBMr	finn-b-DM_NEUROPATHY	Diabetic neuropathy || id:finn-b-DM_NEUROPATHY	ANGPTL1	Wald ratio	1	-0.119667	0.130667	0.00359763
Bvz5Au	finn-b-DM_NEUROPATHY	Diabetic neuropathy || id:finn-b-DM_NEUROPATHY	CCNH	Wald ratio	1	-0.306	0.453	0.0049936
BwmZYG	finn-b-DM_NEUROPATHY	Diabetic neuropathy || id:finn-b-DM_NEUROPATHY	LGALS3	Wald ratio	1	0.119298	0.128421	0.00352909
Bwupw9	finn-b-DM_NEUROPATHY	Diabetic neuropathy || id:finn-b-DM_NEUROPATHY	LOXL3	Wald ratio	1	-0.480909	0.417727	0.00249629
BwUYlI	finn-b-DM_NEUROPATHY	Diabetic neuropathy || id:finn-b-DM_NEUROPATHY	PDCD6	Wald ratio	1	2.34571	0.877143	7.48928e-05
bY4NKG	finn-b-DM_NEUROPATHY	Diabetic neuropathy || id:finn-b-DM_NEUROPATHY	SF3B4	Wald ratio	1	-0.217778	0.968889	0.00822158
bydC4a	finn-b-DM_NEUROPATHY	Diabetic neuropathy || id:finn-b-DM_NEUROPATHY	CCL23	Wald ratio	1	-0.0694595	0.0809459	0.00390839
ByiCIS	finn-b-DM_NEUROPATHY	Diabetic neuropathy || id:finn-b-DM_NEUROPATHY	IDI1	Wald ratio	1	0.00272727	1.31545	0.00998346
byp4pr	finn-b-DM_NEUROPATHY	Diabetic neuropathy || id:finn-b-DM_NEUROPATHY	PILRA	Wald ratio	1	-0.0374615	0.0326923	0.00251844
c0jnsM	finn-b-DM_NEUROPATHY	Diabetic neuropathy || id:finn-b-DM_NEUROPATHY	ASIP	Wald ratio	1	-0.0658824	0.191912	0.00731377
C1OaLm	finn-b-DM_NEUROPATHY	Diabetic neuropathy || id:finn-b-DM_NEUROPATHY	CRADD	Wald ratio	1	-1.43571	0.735714	0.000510028
C21EXW	finn-b-DM_NEUROPATHY	Diabetic neuropathy || id:finn-b-DM_NEUROPATHY	CD72	Wald ratio	1	0.0447826	0.514783	0.00930677
c4DOvp	finn-b-DM_NEUROPATHY	Diabetic neuropathy || id:finn-b-DM_NEUROPATHY	HSPA13	Wald ratio	1	0.519091	0.403636	0.0019843
C4eDZo	finn-b-DM_NEUROPATHY	Diabetic neuropathy || id:finn-b-DM_NEUROPATHY	DPEP2	Wald ratio	1	-0.0561905	0.255238	0.00825755
C6FW3D	finn-b-DM_NEUROPATHY	Diabetic neuropathy || id:finn-b-DM_NEUROPATHY	IL10RB	Wald ratio	1	-0.912857	0.56	0.0010308
C8htTm	finn-b-DM_NEUROPATHY	Diabetic neuropathy || id:finn-b-DM_NEUROPATHY	ADH5	Wald ratio	1	-0.180556	0.290278	0.00533936
cajBpG	finn-b-DM_NEUROPATHY	Diabetic neuropathy || id:finn-b-DM_NEUROPATHY	KLRB1	Wald ratio	1	0.238696	0.17087	0.0016243
cB6qFm	finn-b-DM_NEUROPATHY	Diabetic neuropathy || id:finn-b-DM_NEUROPATHY	SERPINA11	Wald ratio	1	-0.0523333	0.172	0.00760927
ccvVLq	finn-b-DM_NEUROPATHY	Diabetic neuropathy || id:finn-b-DM_NEUROPATHY	SMPD1	Wald ratio	1	-0.273636	0.217727	0.00208832
CdiEMC	finn-b-DM_NEUROPATHY	Diabetic neuropathy || id:finn-b-DM_NEUROPATHY	CCL23	Inverse variance weighted	2	0.0749812	0.122056	0.00539005
cEHNP2	finn-b-DM_NEUROPATHY	Diabetic neuropathy || id:finn-b-DM_NEUROPATHY	HEXIM2	Wald ratio	1	0.0144444	0.471111	0.0097554
cEUaVZ	finn-b-DM_NEUROPATHY	Diabetic neuropathy || id:finn-b-DM_NEUROPATHY	PNKP	Wald ratio	1	-0.344545	0.362727	0.00342176
CGEAG0	finn-b-DM_NEUROPATHY	Diabetic neuropathy || id:finn-b-DM_NEUROPATHY	THG1L	Wald ratio	1	-0.0391892	0.111351	0.00724882
CgryVz	finn-b-DM_NEUROPATHY	Diabetic neuropathy || id:finn-b-DM_NEUROPATHY	PPT1	Wald ratio	1	0.105625	0.276875	0.0070284
CHshmv	finn-b-DM_NEUROPATHY	Diabetic neuropathy || id:finn-b-DM_NEUROPATHY	CDCP1	Inverse variance weighted	2	0.044686	0.222137	0.0084057
Ci3zNY	finn-b-DM_NEUROPATHY	Diabetic neuropathy || id:finn-b-DM_NEUROPATHY	PDCD1LG2	Inverse variance weighted	2	-0.109336	0.120062	0.0036247
Ci7NSS	finn-b-DM_NEUROPATHY	Diabetic neuropathy || id:finn-b-DM_NEUROPATHY	CD14	Wald ratio	1	0.444583	0.179583	0.000132998
CIH5xj	finn-b-DM_NEUROPATHY	Diabetic neuropathy || id:finn-b-DM_NEUROPATHY	SYK	Wald ratio	1	-0.0441667	0.475833	0.00926047
cisSbq	finn-b-DM_NEUROPATHY	Diabetic neuropathy || id:finn-b-DM_NEUROPATHY	GSN	Wald ratio	1	0.620714	0.338571	0.00066753
Cj4sk7	finn-b-DM_NEUROPATHY	Diabetic neuropathy || id:finn-b-DM_NEUROPATHY	NNMT	Wald ratio	1	-0.769231	0.895385	0.00390282
CjFxGU	finn-b-DM_NEUROPATHY	Diabetic neuropathy || id:finn-b-DM_NEUROPATHY	BDH2	Wald ratio	1	-0.2115	0.198	0.00285439
CjvL5E	finn-b-DM_NEUROPATHY	Diabetic neuropathy || id:finn-b-DM_NEUROPATHY	CBLN1	MR Egger	3	-0.247073	0.919739	0.00832927
CjvL5E	finn-b-DM_NEUROPATHY	Diabetic neuropathy || id:finn-b-DM_NEUROPATHY	CBLN1	Weighted median	3	0.109217	0.2615	0.00676198
CjvL5E	finn-b-DM_NEUROPATHY	Diabetic neuropathy || id:finn-b-DM_NEUROPATHY	CBLN1	Inverse variance weighted	3	0.0782573	0.235604	0.00739771
CjvL5E	finn-b-DM_NEUROPATHY	Diabetic neuropathy || id:finn-b-DM_NEUROPATHY	CBLN1	Simple mode	3	0.140447	0.31516	0.00699456
CjvL5E	finn-b-DM_NEUROPATHY	Diabetic neuropathy || id:finn-b-DM_NEUROPATHY	CBLN1	Weighted mode	3	0.135778	0.313335	0.00707033
ck4h8r	finn-b-DM_NEUROPATHY	Diabetic neuropathy || id:finn-b-DM_NEUROPATHY	LRP4	Wald ratio	1	-0.0597619	0.0971429	0.00538425
ckMVrE	finn-b-DM_NEUROPATHY	Diabetic neuropathy || id:finn-b-DM_NEUROPATHY	AP2A2	Wald ratio	1	0.92	0.681667	0.00177134
CL4ySP	finn-b-DM_NEUROPATHY	Diabetic neuropathy || id:finn-b-DM_NEUROPATHY	IL1R1	Wald ratio	1	-0.15	0.233684	0.00520943
CM9rPY	finn-b-DM_NEUROPATHY	Diabetic neuropathy || id:finn-b-DM_NEUROPATHY	SERPINF2	Wald ratio	1	0.259412	0.295882	0.00380628
cMlWbM	finn-b-DM_NEUROPATHY	Diabetic neuropathy || id:finn-b-DM_NEUROPATHY	ITGA2	Wald ratio	1	-0.488889	0.463333	0.00291354
CPOx1F	finn-b-DM_NEUROPATHY	Diabetic neuropathy || id:finn-b-DM_NEUROPATHY	ECHS1	Wald ratio	1	-1.87833	0.863333	0.000295795
cpYoCa	finn-b-DM_NEUROPATHY	Diabetic neuropathy || id:finn-b-DM_NEUROPATHY	FETUB	Wald ratio	1	-0.211429	0.199643	0.00289584
cqrkOv	finn-b-DM_NEUROPATHY	Diabetic neuropathy || id:finn-b-DM_NEUROPATHY	HEXB	Wald ratio	1	0.0037037	0.16	0.00981532
CQSwtQ	finn-b-DM_NEUROPATHY	Diabetic neuropathy || id:finn-b-DM_NEUROPATHY	ST6GALNAC6	Wald ratio	1	-0.219	0.606	0.00717811
CRfbMo	finn-b-DM_NEUROPATHY	Diabetic neuropathy || id:finn-b-DM_NEUROPATHY	GRAMD1C	Wald ratio	1	0.1	0.515	0.00846039
CRWX5S	finn-b-DM_NEUROPATHY	Diabetic neuropathy || id:finn-b-DM_NEUROPATHY	SCGB3A1	Wald ratio	1	0.404194	0.312258	0.0019552
Cs5Md7	finn-b-DM_NEUROPATHY	Diabetic neuropathy || id:finn-b-DM_NEUROPATHY	A4GALT	Wald ratio	1	-0.4375	0.4875	0.00369486
CsIx2y	finn-b-DM_NEUROPATHY	Diabetic neuropathy || id:finn-b-DM_NEUROPATHY	NUCB1	Wald ratio	1	0.0671429	0.325	0.00836327
cuEfnf	finn-b-DM_NEUROPATHY	Diabetic neuropathy || id:finn-b-DM_NEUROPATHY	CACNA2D3	Inverse variance weighted	2	0.139512	0.238437	0.00558472
CwliP9	finn-b-DM_NEUROPATHY	Diabetic neuropathy || id:finn-b-DM_NEUROPATHY	EPHA10	Wald ratio	1	-0.0725	0.56375	0.00897672
CXGTyO	finn-b-DM_NEUROPATHY	Diabetic neuropathy || id:finn-b-DM_NEUROPATHY	SAA1	Inverse variance weighted	2	0.00813429	0.0883314	0.00926628
cXXjwI	finn-b-DM_NEUROPATHY	Diabetic neuropathy || id:finn-b-DM_NEUROPATHY	ADH1C	Wald ratio	1	-0.0361538	0.3	0.00904077
Cyfqb3	finn-b-DM_NEUROPATHY	Diabetic neuropathy || id:finn-b-DM_NEUROPATHY	MMAB	Wald ratio	1	1.04111	0.89	0.00242086
d1mroX	finn-b-DM_NEUROPATHY	Diabetic neuropathy || id:finn-b-DM_NEUROPATHY	F13B	Inverse variance weighted	2	-0.0170984	0.188918	0.00927885
d3DVvO	finn-b-DM_NEUROPATHY	Diabetic neuropathy || id:finn-b-DM_NEUROPATHY	CA13	Wald ratio	1	0.143448	0.158621	0.00365811
D3OZEW	finn-b-DM_NEUROPATHY	Diabetic neuropathy || id:finn-b-DM_NEUROPATHY	SHBG	Wald ratio	1	-0.454118	0.237059	0.000554119
D3YKiZ	finn-b-DM_NEUROPATHY	Diabetic neuropathy || id:finn-b-DM_NEUROPATHY	NUDT1	Wald ratio	1	-0.147027	0.261081	0.00573335
D4CKvy	finn-b-DM_NEUROPATHY	Diabetic neuropathy || id:finn-b-DM_NEUROPATHY	CINP	Wald ratio	1	0.0816667	0.841667	0.00922703
D6q2Em	finn-b-DM_NEUROPATHY	Diabetic neuropathy || id:finn-b-DM_NEUROPATHY	PPID	Wald ratio	1	0.0692593	0.169259	0.006824
D6wbgC	finn-b-DM_NEUROPATHY	Diabetic neuropathy || id:finn-b-DM_NEUROPATHY	PLXNB2	Wald ratio	1	-0.0873333	0.0897778	0.00330666
d9Y3iz	finn-b-DM_NEUROPATHY	Diabetic neuropathy || id:finn-b-DM_NEUROPATHY	CCDC80	Wald ratio	1	0.552	0.784	0.00481382
DB02Fi	finn-b-DM_NEUROPATHY	Diabetic neuropathy || id:finn-b-DM_NEUROPATHY	COL1A1	Wald ratio	1	-0.376667	0.801667	0.00638459
dBbHxg	finn-b-DM_NEUROPATHY	Diabetic neuropathy || id:finn-b-DM_NEUROPATHY	BPIFA2	Wald ratio	1	0.01125	0.49	0.00981683
ddBSI0	finn-b-DM_NEUROPATHY	Diabetic neuropathy || id:finn-b-DM_NEUROPATHY	RAB21	Wald ratio	1	-0.75697	0.828182	0.0036071
DesXtB	finn-b-DM_NEUROPATHY	Diabetic neuropathy || id:finn-b-DM_NEUROPATHY	MANF	Wald ratio	1	-0.444444	0.642222	0.00488911
dFdN0w	finn-b-DM_NEUROPATHY	Diabetic neuropathy || id:finn-b-DM_NEUROPATHY	NT5M	Wald ratio	1	-0.112414	0.352414	0.0074974
DFOODg	finn-b-DM_NEUROPATHY	Diabetic neuropathy || id:finn-b-DM_NEUROPATHY	FOLR2	Wald ratio	1	0.3784	0.4168	0.00363947
dGVhxp	finn-b-DM_NEUROPATHY	Diabetic neuropathy || id:finn-b-DM_NEUROPATHY	HAVCR2	Wald ratio	1	0.126308	0.0810769	0.00119263
DhTm0x	finn-b-DM_NEUROPATHY	Diabetic neuropathy || id:finn-b-DM_NEUROPATHY	DLK2	Wald ratio	1	0.085	0.282222	0.00763276
dizLnU	finn-b-DM_NEUROPATHY	Diabetic neuropathy || id:finn-b-DM_NEUROPATHY	RNPEP	Wald ratio	1	-0.0862069	0.150345	0.00566378
Dj0f9h	finn-b-DM_NEUROPATHY	Diabetic neuropathy || id:finn-b-DM_NEUROPATHY	CLEC12A	Wald ratio	1	-0.186207	0.156552	0.00234272
dJIaLY	finn-b-DM_NEUROPATHY	Diabetic neuropathy || id:finn-b-DM_NEUROPATHY	CNN1	Wald ratio	1	1.365	0.683333	0.000457643
DJtKva	finn-b-DM_NEUROPATHY	Diabetic neuropathy || id:finn-b-DM_NEUROPATHY	TEK	Wald ratio	1	-0.113846	0.284103	0.00688625
dKsVwI	finn-b-DM_NEUROPATHY	Diabetic neuropathy || id:finn-b-DM_NEUROPATHY	HGD	Wald ratio	1	-0.311667	0.3675	0.00396398
dkTtiQ	finn-b-DM_NEUROPATHY	Diabetic neuropathy || id:finn-b-DM_NEUROPATHY	CD36	Wald ratio	1	-0.0232	0.3088	0.00940112
DKy7jq	finn-b-DM_NEUROPATHY	Diabetic neuropathy || id:finn-b-DM_NEUROPATHY	BMP10	Wald ratio	1	-0.710769	0.818846	0.00385387
DlYClP	finn-b-DM_NEUROPATHY	Diabetic neuropathy || id:finn-b-DM_NEUROPATHY	FN1	Wald ratio	1	0.0125	0.3	0.00966764
dnA9RZ	finn-b-DM_NEUROPATHY	Diabetic neuropathy || id:finn-b-DM_NEUROPATHY	CHI3L1	Wald ratio	1	-0.0705	0.0393	0.000728302
DoPFo7	finn-b-DM_NEUROPATHY	Diabetic neuropathy || id:finn-b-DM_NEUROPATHY	IDH1	Inverse variance weighted	2	-0.16147	0.125295	0.00197494
DPl0Ni	finn-b-DM_NEUROPATHY	Diabetic neuropathy || id:finn-b-DM_NEUROPATHY	ANGPT1	Wald ratio	1	0.385	0.39	0.00323555
dRkuNU	finn-b-DM_NEUROPATHY	Diabetic neuropathy || id:finn-b-DM_NEUROPATHY	NT5E	Wald ratio	1	0.0504762	0.192857	0.00793531
DRLek3	finn-b-DM_NEUROPATHY	Diabetic neuropathy || id:finn-b-DM_NEUROPATHY	CMBL	Wald ratio	1	0.218889	0.220556	0.00320981
drwREZ	finn-b-DM_NEUROPATHY	Diabetic neuropathy || id:finn-b-DM_NEUROPATHY	DNAJB4	Wald ratio	1	0.00210526	0.273158	0.00993851
dtrm9H	finn-b-DM_NEUROPATHY	Diabetic neuropathy || id:finn-b-DM_NEUROPATHY	GCKR	Wald ratio	1	0.4	0.457778	0.00382235
DvoRXo	finn-b-DM_NEUROPATHY	Diabetic neuropathy || id:finn-b-DM_NEUROPATHY	GLB1	Wald ratio	1	0.106667	0.816667	0.00896082
DVQ3HV	finn-b-DM_NEUROPATHY	Diabetic neuropathy || id:finn-b-DM_NEUROPATHY	FAM3B	Wald ratio	1	-0.0767273	0.179818	0.00669602
DvRtRp	finn-b-DM_NEUROPATHY	Diabetic neuropathy || id:finn-b-DM_NEUROPATHY	CCL15	Wald ratio	1	0.194	0.816	0.00812079
DxI1Zb	finn-b-DM_NEUROPATHY	Diabetic neuropathy || id:finn-b-DM_NEUROPATHY	FAM172A	Wald ratio	1	-2.04	1.008	0.000429898
DZ98oT	finn-b-DM_NEUROPATHY	Diabetic neuropathy || id:finn-b-DM_NEUROPATHY	MGAT4B	Wald ratio	1	-0.213659	0.300244	0.00476702
E0ziQD	finn-b-DM_NEUROPATHY	Diabetic neuropathy || id:finn-b-DM_NEUROPATHY	PREP	Wald ratio	1	-0.260952	0.24619	0.00289162
e4mDpE	finn-b-DM_NEUROPATHY	Diabetic neuropathy || id:finn-b-DM_NEUROPATHY	KIAA1161	Wald ratio	1	0.365	0.329167	0.0026749
E6IfYy	finn-b-DM_NEUROPATHY	Diabetic neuropathy || id:finn-b-DM_NEUROPATHY	PRTN3	Wald ratio	1	-0.116977	0.106279	0.00271046
e6pr8E	finn-b-DM_NEUROPATHY	Diabetic neuropathy || id:finn-b-DM_NEUROPATHY	RET	Wald ratio	1	-0.0991176	0.121765	0.00415639
E6XV2y	finn-b-DM_NEUROPATHY	Diabetic neuropathy || id:finn-b-DM_NEUROPATHY	AOC2	Wald ratio	1	0.0294118	0.7	0.00966485
e7ILE1	finn-b-DM_NEUROPATHY	Diabetic neuropathy || id:finn-b-DM_NEUROPATHY	CLSTN1	MR Egger	3	0.183108	0.172325	0.00480693
e7ILE1	finn-b-DM_NEUROPATHY	Diabetic neuropathy || id:finn-b-DM_NEUROPATHY	CLSTN1	Weighted median	3	0.0393409	0.124333	0.00751687
e7ILE1	finn-b-DM_NEUROPATHY	Diabetic neuropathy || id:finn-b-DM_NEUROPATHY	CLSTN1	Inverse variance weighted	3	0.0362854	0.123341	0.00768614
e7ILE1	finn-b-DM_NEUROPATHY	Diabetic neuropathy || id:finn-b-DM_NEUROPATHY	CLSTN1	Simple mode	3	-0.539442	0.332196	0.0024589
e7ILE1	finn-b-DM_NEUROPATHY	Diabetic neuropathy || id:finn-b-DM_NEUROPATHY	CLSTN1	Weighted mode	3	0.0672192	0.126376	0.00647966
e7kpZw	finn-b-DM_NEUROPATHY	Diabetic neuropathy || id:finn-b-DM_NEUROPATHY	RRM1	Wald ratio	1	-0.771667	0.651667	0.00236356
E7whm4	finn-b-DM_NEUROPATHY	Diabetic neuropathy || id:finn-b-DM_NEUROPATHY	MDK	Wald ratio	1	1.15263	0.662368	0.000818297
e9rlqo	finn-b-DM_NEUROPATHY	Diabetic neuropathy || id:finn-b-DM_NEUROPATHY	DEFB1	Wald ratio	1	-0.0582222	0.212667	0.0078426
eA0APe	finn-b-DM_NEUROPATHY	Diabetic neuropathy || id:finn-b-DM_NEUROPATHY	SERPINA10	Wald ratio	1	-0.0375294	0.0587059	0.00522642
EAmEk5	finn-b-DM_NEUROPATHY	Diabetic neuropathy || id:finn-b-DM_NEUROPATHY	CD55	Wald ratio	1	0.0278049	0.108293	0.00797367
eApQZL	finn-b-DM_NEUROPATHY	Diabetic neuropathy || id:finn-b-DM_NEUROPATHY	MINPP1	Wald ratio	1	0.521	0.398	0.00190519
EaXZDI	finn-b-DM_NEUROPATHY	Diabetic neuropathy || id:finn-b-DM_NEUROPATHY	TXNDC5	Wald ratio	1	-0.0741667	0.33	0.00822176
EDgcDM	finn-b-DM_NEUROPATHY	Diabetic neuropathy || id:finn-b-DM_NEUROPATHY	CCDC126	Wald ratio	1	0.182258	0.160645	0.00256569
EdskFu	finn-b-DM_NEUROPATHY	Diabetic neuropathy || id:finn-b-DM_NEUROPATHY	DBI	Wald ratio	1	0.63875	0.585	0.00274886
eeC6tD	finn-b-DM_NEUROPATHY	Diabetic neuropathy || id:finn-b-DM_NEUROPATHY	AZGP1	Wald ratio	1	-0.00625	0.172083	0.00971028
EEjjKT	finn-b-DM_NEUROPATHY	Diabetic neuropathy || id:finn-b-DM_NEUROPATHY	ADGRE2	Wald ratio	1	-0.0555556	0.113333	0.00623995
EfKKQV	finn-b-DM_NEUROPATHY	Diabetic neuropathy || id:finn-b-DM_NEUROPATHY	PI3	Wald ratio	1	0.132059	0.144706	0.00361452
eGqdyX	finn-b-DM_NEUROPATHY	Diabetic neuropathy || id:finn-b-DM_NEUROPATHY	RNASE2	Wald ratio	1	-0.00785714	0.28	0.00977613
EHB2gH	finn-b-DM_NEUROPATHY	Diabetic neuropathy || id:finn-b-DM_NEUROPATHY	NME4	Wald ratio	1	-0.413	0.396	0.00296981
EhSLDH	finn-b-DM_NEUROPATHY	Diabetic neuropathy || id:finn-b-DM_NEUROPATHY	ENPP2	Wald ratio	1	-0.193636	0.369091	0.0059984
EIbHWa	finn-b-DM_NEUROPATHY	Diabetic neuropathy || id:finn-b-DM_NEUROPATHY	TESC	Wald ratio	1	-0.0854717	0.0815094	0.00294357
eiinsl	finn-b-DM_NEUROPATHY	Diabetic neuropathy || id:finn-b-DM_NEUROPATHY	PTK7	Wald ratio	1	0.48875	0.495	0.00323459
EJakLk	finn-b-DM_NEUROPATHY	Diabetic neuropathy || id:finn-b-DM_NEUROPATHY	PDCD5	Wald ratio	1	0.377	0.212	0.000753543
EJWpjY	finn-b-DM_NEUROPATHY	Diabetic neuropathy || id:finn-b-DM_NEUROPATHY	RSPO3	Wald ratio	1	-0.14	0.403	0.00728295
EKQALE	finn-b-DM_NEUROPATHY	Diabetic neuropathy || id:finn-b-DM_NEUROPATHY	TPST2	Wald ratio	1	0.0146667	0.260667	0.0095513
EKziPW	finn-b-DM_NEUROPATHY	Diabetic neuropathy || id:finn-b-DM_NEUROPATHY	FRZB	Inverse variance weighted	2	-0.0634147	0.142593	0.00656519
eLBcKj	finn-b-DM_NEUROPATHY	Diabetic neuropathy || id:finn-b-DM_NEUROPATHY	SELP	Wald ratio	1	-0.35375	0.1515	0.000195443
Em31zj	finn-b-DM_NEUROPATHY	Diabetic neuropathy || id:finn-b-DM_NEUROPATHY	GSTA1	Wald ratio	1	0.205135	0.108378	0.000583887
em5ZdH	finn-b-DM_NEUROPATHY	Diabetic neuropathy || id:finn-b-DM_NEUROPATHY	BID	Wald ratio	1	-0.105957	0.367447	0.0077307
eMbX1U	finn-b-DM_NEUROPATHY	Diabetic neuropathy || id:finn-b-DM_NEUROPATHY	SERPINB1	Wald ratio	1	0.54	0.49625	0.00276524
EMMN2o	finn-b-DM_NEUROPATHY	Diabetic neuropathy || id:finn-b-DM_NEUROPATHY	PPCS	Wald ratio	1	0.074	0.431	0.00863678
En20hl	finn-b-DM_NEUROPATHY	Diabetic neuropathy || id:finn-b-DM_NEUROPATHY	QSOX2	Inverse variance weighted	2	0.175868	0.112451	0.00117829
eNAk90	finn-b-DM_NEUROPATHY	Diabetic neuropathy || id:finn-b-DM_NEUROPATHY	ANXA5	Wald ratio	1	0.0765385	0.335	0.00819279
eNWGKO	finn-b-DM_NEUROPATHY	Diabetic neuropathy || id:finn-b-DM_NEUROPATHY	CHRD	Wald ratio	1	0.0768421	0.890526	0.00931237
ENzYMD	finn-b-DM_NEUROPATHY	Diabetic neuropathy || id:finn-b-DM_NEUROPATHY	F10	Wald ratio	1	0.0733333	0.317333	0.00817243
enzzbO	finn-b-DM_NEUROPATHY	Diabetic neuropathy || id:finn-b-DM_NEUROPATHY	GHR	Wald ratio	1	-0.141667	0.198	0.00474307
eOVQcN	finn-b-DM_NEUROPATHY	Diabetic neuropathy || id:finn-b-DM_NEUROPATHY	EPHA2	Wald ratio	1	-0.405	0.3	0.00177016
eoXK0m	finn-b-DM_NEUROPATHY	Diabetic neuropathy || id:finn-b-DM_NEUROPATHY	SIGLEC9	Wald ratio	1	0.00341463	0.0323577	0.00915957
epYxFw	finn-b-DM_NEUROPATHY	Diabetic neuropathy || id:finn-b-DM_NEUROPATHY	DHX58	Wald ratio	1	0.413333	0.657778	0.00529756
eR5xRj	finn-b-DM_NEUROPATHY	Diabetic neuropathy || id:finn-b-DM_NEUROPATHY	ESAM	Wald ratio	1	-0.117143	0.230714	0.00611636
erzCbP	finn-b-DM_NEUROPATHY	Diabetic neuropathy || id:finn-b-DM_NEUROPATHY	SERPINB4	Wald ratio	1	-0.661026	0.423205	0.001183
eT0mux	finn-b-DM_NEUROPATHY	Diabetic neuropathy || id:finn-b-DM_NEUROPATHY	RSPO3	Wald ratio	1	-0.155556	0.447778	0.00728295
evBzSG	finn-b-DM_NEUROPATHY	Diabetic neuropathy || id:finn-b-DM_NEUROPATHY	ADAMTSL1	MR Egger	3	-0.106257	0.458493	0.00855021
evBzSG	finn-b-DM_NEUROPATHY	Diabetic neuropathy || id:finn-b-DM_NEUROPATHY	ADAMTSL1	Weighted median	3	-0.270101	0.144021	0.000607337
evBzSG	finn-b-DM_NEUROPATHY	Diabetic neuropathy || id:finn-b-DM_NEUROPATHY	ADAMTSL1	Inverse variance weighted	3	-0.292447	0.319569	0.00360123
evBzSG	finn-b-DM_NEUROPATHY	Diabetic neuropathy || id:finn-b-DM_NEUROPATHY	ADAMTSL1	Simple mode	3	-1.24716	0.493844	0.00127492
evBzSG	finn-b-DM_NEUROPATHY	Diabetic neuropathy || id:finn-b-DM_NEUROPATHY	ADAMTSL1	Weighted mode	3	-0.129073	0.163015	0.00511479
EvJYjD	finn-b-DM_NEUROPATHY	Diabetic neuropathy || id:finn-b-DM_NEUROPATHY	HBQ1	Wald ratio	1	0.139167	0.459167	0.00761825
evlHjR	finn-b-DM_NEUROPATHY	Diabetic neuropathy || id:finn-b-DM_NEUROPATHY	IL22	Wald ratio	1	-0.424615	0.851538	0.0061803
evmG3U	finn-b-DM_NEUROPATHY	Diabetic neuropathy || id:finn-b-DM_NEUROPATHY	MDGA2	Inverse variance weighted	2	-0.113916	0.130909	0.00384195
EvnEW6	finn-b-DM_NEUROPATHY	Diabetic neuropathy || id:finn-b-DM_NEUROPATHY	CNTN2	Wald ratio	1	0.0625	0.0592708	0.00291663
eWd361	finn-b-DM_NEUROPATHY	Diabetic neuropathy || id:finn-b-DM_NEUROPATHY	REG4	Wald ratio	1	-0.04	0.359286	0.00911353
EXbgYT	finn-b-DM_NEUROPATHY	Diabetic neuropathy || id:finn-b-DM_NEUROPATHY	GLIPR2	Wald ratio	1	-0.0342857	0.156071	0.00826121
ExdRJX	finn-b-DM_NEUROPATHY	Diabetic neuropathy || id:finn-b-DM_NEUROPATHY	HPGDS	Wald ratio	1	-0.142532	0.0951899	0.00134305
exhVUr	finn-b-DM_NEUROPATHY	Diabetic neuropathy || id:finn-b-DM_NEUROPATHY	TNFAIP6	Wald ratio	1	-0.0480769	0.0775	0.00535029
eXMDM5	finn-b-DM_NEUROPATHY	Diabetic neuropathy || id:finn-b-DM_NEUROPATHY	PCDH10	Wald ratio	1	-0.561818	0.383636	0.0014307
eySldP	finn-b-DM_NEUROPATHY	Diabetic neuropathy || id:finn-b-DM_NEUROPATHY	DCLK1	Wald ratio	1	0.0709091	0.213182	0.00739419
eyzBWB	finn-b-DM_NEUROPATHY	Diabetic neuropathy || id:finn-b-DM_NEUROPATHY	SPINT1	Wald ratio	1	0.44025	0.31225	0.00158561
F08wBq	finn-b-DM_NEUROPATHY	Diabetic neuropathy || id:finn-b-DM_NEUROPATHY	TPST1	Wald ratio	1	0.0785	0.199	0.00693232
F0H0b0	finn-b-DM_NEUROPATHY	Diabetic neuropathy || id:finn-b-DM_NEUROPATHY	KPNA6	Wald ratio	1	0.463889	0.604444	0.00442806
F2RLoN	finn-b-DM_NEUROPATHY	Diabetic neuropathy || id:finn-b-DM_NEUROPATHY	ENGASE	Wald ratio	1	-0.0367213	0.1	0.0071346
f3dKZq	finn-b-DM_NEUROPATHY	Diabetic neuropathy || id:finn-b-DM_NEUROPATHY	SMPDL3A	Wald ratio	1	0.00666667	0.171	0.00968901
f4J4Gk	finn-b-DM_NEUROPATHY	Diabetic neuropathy || id:finn-b-DM_NEUROPATHY	GFRA1	Wald ratio	1	0.148	0.2165	0.00494226
f50H1C	finn-b-DM_NEUROPATHY	Diabetic neuropathy || id:finn-b-DM_NEUROPATHY	SNX8	Inverse variance weighted	2	0.00561132	0.282754	0.00984167
F6DBtL	finn-b-DM_NEUROPATHY	Diabetic neuropathy || id:finn-b-DM_NEUROPATHY	SPINK1	Wald ratio	1	0.694545	0.385455	0.000715632
F87Gkv	finn-b-DM_NEUROPATHY	Diabetic neuropathy || id:finn-b-DM_NEUROPATHY	SVEP1	Wald ratio	1	0.0309459	0.13027	0.00812229
F8ozTL	finn-b-DM_NEUROPATHY	Diabetic neuropathy || id:finn-b-DM_NEUROPATHY	IGSF8	Wald ratio	1	-0.365	0.2775	0.00188404
f92rlu	finn-b-DM_NEUROPATHY	Diabetic neuropathy || id:finn-b-DM_NEUROPATHY	TNFRSF21	Wald ratio	1	0.262727	0.406364	0.00517935
fAYSr4	finn-b-DM_NEUROPATHY	Diabetic neuropathy || id:finn-b-DM_NEUROPATHY	LILRA5	Inverse variance weighted	2	0.0104349	0.107664	0.00922789
FCBstz	finn-b-DM_NEUROPATHY	Diabetic neuropathy || id:finn-b-DM_NEUROPATHY	TLR3	Wald ratio	1	0.0674	0.1014	0.00506246
FCqbVN	finn-b-DM_NEUROPATHY	Diabetic neuropathy || id:finn-b-DM_NEUROPATHY	MFAP2	Wald ratio	1	0.258571	0.300714	0.00389868
fDm9Pt	finn-b-DM_NEUROPATHY	Diabetic neuropathy || id:finn-b-DM_NEUROPATHY	TFPI2	Wald ratio	1	0.213636	0.65	0.00742404
Fe9dx2	finn-b-DM_NEUROPATHY	Diabetic neuropathy || id:finn-b-DM_NEUROPATHY	IGLON5	Wald ratio	1	0.0891667	0.3275	0.00785419
FEP7ub	finn-b-DM_NEUROPATHY	Diabetic neuropathy || id:finn-b-DM_NEUROPATHY	FKBP2	Wald ratio	1	-1.16125	0.95875	0.00225814
FFH4HP	finn-b-DM_NEUROPATHY	Diabetic neuropathy || id:finn-b-DM_NEUROPATHY	INHBC	Wald ratio	1	-0.647	0.404	0.0010927
fG2dgL	finn-b-DM_NEUROPATHY	Diabetic neuropathy || id:finn-b-DM_NEUROPATHY	FBP1	Wald ratio	1	0.272222	0.478333	0.00569284
fg4InZ	finn-b-DM_NEUROPATHY	Diabetic neuropathy || id:finn-b-DM_NEUROPATHY	GSR	Wald ratio	1	0.275	0.48	0.00566701
fg4n7R	finn-b-DM_NEUROPATHY	Diabetic neuropathy || id:finn-b-DM_NEUROPATHY	IGLL1	Wald ratio	1	0.024375	0.106563	0.00819072
fgKwQw	finn-b-DM_NEUROPATHY	Diabetic neuropathy || id:finn-b-DM_NEUROPATHY	IRAK4	Wald ratio	1	-0.509184	0.580816	0.00380666
FGzXXX	finn-b-DM_NEUROPATHY	Diabetic neuropathy || id:finn-b-DM_NEUROPATHY	IGFLR1	Wald ratio	1	0.00746032	0.110635	0.00946238
FHccCi	finn-b-DM_NEUROPATHY	Diabetic neuropathy || id:finn-b-DM_NEUROPATHY	PLXNC1	MR Egger	4	-0.0795026	0.108013	0.00538325
FHccCi	finn-b-DM_NEUROPATHY	Diabetic neuropathy || id:finn-b-DM_NEUROPATHY	PLXNC1	Weighted median	4	-0.0903999	0.0513069	0.000780784
FHccCi	finn-b-DM_NEUROPATHY	Diabetic neuropathy || id:finn-b-DM_NEUROPATHY	PLXNC1	Inverse variance weighted	4	-0.098709	0.0517943	0.000566775
FHccCi	finn-b-DM_NEUROPATHY	Diabetic neuropathy || id:finn-b-DM_NEUROPATHY	PLXNC1	Simple mode	4	-0.100496	0.111843	0.00435114
FHccCi	finn-b-DM_NEUROPATHY	Diabetic neuropathy || id:finn-b-DM_NEUROPATHY	PLXNC1	Weighted mode	4	-0.0919104	0.0565644	0.00202655
fI8gr5	finn-b-DM_NEUROPATHY	Diabetic neuropathy || id:finn-b-DM_NEUROPATHY	TIRAP	Wald ratio	1	0.13125	0.188571	0.00486415
FjHJjT	finn-b-DM_NEUROPATHY	Diabetic neuropathy || id:finn-b-DM_NEUROPATHY	MANEA	Wald ratio	1	0.179688	0.164062	0.00273412
fKDx7Y	finn-b-DM_NEUROPATHY	Diabetic neuropathy || id:finn-b-DM_NEUROPATHY	UAP1	Wald ratio	1	0.321667	0.761667	0.00672792
FkhQbI	finn-b-DM_NEUROPATHY	Diabetic neuropathy || id:finn-b-DM_NEUROPATHY	TIMP4	Wald ratio	1	0.012381	0.127619	0.00922715
fKhsvM	finn-b-DM_NEUROPATHY	Diabetic neuropathy || id:finn-b-DM_NEUROPATHY	MYOC	Wald ratio	1	0.118571	0.132449	0.00370668
FLzeFu	finn-b-DM_NEUROPATHY	Diabetic neuropathy || id:finn-b-DM_NEUROPATHY	NBL1	Wald ratio	1	-0.782	0.832	0.00347267
FoBJJg	finn-b-DM_NEUROPATHY	Diabetic neuropathy || id:finn-b-DM_NEUROPATHY	SMOC1	Wald ratio	1	-0.1136	0.2888	0.0069406
FOiSEZ	finn-b-DM_NEUROPATHY	Diabetic neuropathy || id:finn-b-DM_NEUROPATHY	SPINT2	Wald ratio	1	-0.181594	0.0586957	1.97593e-05
fPmmKn	finn-b-DM_NEUROPATHY	Diabetic neuropathy || id:finn-b-DM_NEUROPATHY	BCHE	Wald ratio	1	0.418421	0.56	0.00454955
fPvUae	finn-b-DM_NEUROPATHY	Diabetic neuropathy || id:finn-b-DM_NEUROPATHY	PPIL1	Wald ratio	1	-0.0788636	0.104015	0.00448335
Fq7YRh	finn-b-DM_NEUROPATHY	Diabetic neuropathy || id:finn-b-DM_NEUROPATHY	IL18BP	Wald ratio	1	0.342051	0.46	0.00457125
fr7yMu	finn-b-DM_NEUROPATHY	Diabetic neuropathy || id:finn-b-DM_NEUROPATHY	FAM3D	Inverse variance weighted	2	-0.0524972	0.127381	0.00680247
fRwud9	finn-b-DM_NEUROPATHY	Diabetic neuropathy || id:finn-b-DM_NEUROPATHY	CROT	Wald ratio	1	0.0878182	0.105091	0.00403357
fSDdcM	finn-b-DM_NEUROPATHY	Diabetic neuropathy || id:finn-b-DM_NEUROPATHY	GRAMD1C	Wald ratio	1	0.0470588	0.242353	0.00846039
fSKvWB	finn-b-DM_NEUROPATHY	Diabetic neuropathy || id:finn-b-DM_NEUROPATHY	CXCL5	Wald ratio	1	0.0135	0.3065	0.00964868
fsPjTB	finn-b-DM_NEUROPATHY	Diabetic neuropathy || id:finn-b-DM_NEUROPATHY	BMPER	Wald ratio	1	0.166429	0.43	0.00698724
ftPvwv	finn-b-DM_NEUROPATHY	Diabetic neuropathy || id:finn-b-DM_NEUROPATHY	TGFBI	Wald ratio	1	0.106957	0.0854348	0.00210603
FUUber	finn-b-DM_NEUROPATHY	Diabetic neuropathy || id:finn-b-DM_NEUROPATHY	RCL	Wald ratio	1	-0.06125	0.419375	0.00883881
FvRWcm	finn-b-DM_NEUROPATHY	Diabetic neuropathy || id:finn-b-DM_NEUROPATHY	CRISPLD2	Inverse variance weighted	2	-0.138292	0.164291	0.00399929
FWpnZW	finn-b-DM_NEUROPATHY	Diabetic neuropathy || id:finn-b-DM_NEUROPATHY	CPN2	Inverse variance weighted	2	0.011981	0.0802721	0.00881353
fy8yLk	finn-b-DM_NEUROPATHY	Diabetic neuropathy || id:finn-b-DM_NEUROPATHY	FOXO3	Wald ratio	1	-1.34167	0.781667	0.000860856
g06Xmm	finn-b-DM_NEUROPATHY	Diabetic neuropathy || id:finn-b-DM_NEUROPATHY	HHIP	Wald ratio	1	0.325417	0.287083	0.00256993
G0cnLn	finn-b-DM_NEUROPATHY	Diabetic neuropathy || id:finn-b-DM_NEUROPATHY	CRABP2	Wald ratio	1	-0.465833	0.363333	0.00199804
g15dkJ	finn-b-DM_NEUROPATHY	Diabetic neuropathy || id:finn-b-DM_NEUROPATHY	LAG3	Wald ratio	1	0.117692	0.307692	0.00702091
g22Y0r	finn-b-DM_NEUROPATHY	Diabetic neuropathy || id:finn-b-DM_NEUROPATHY	CTSZ	Wald ratio	1	-0.15	0.577273	0.00794985
G6Mutu	finn-b-DM_NEUROPATHY	Diabetic neuropathy || id:finn-b-DM_NEUROPATHY	ADI1	Wald ratio	1	0.110909	0.430909	0.00796882
g8WHxa	finn-b-DM_NEUROPATHY	Diabetic neuropathy || id:finn-b-DM_NEUROPATHY	MMP10	Wald ratio	1	0.0332203	0.241949	0.00890791
G9JhVy	finn-b-DM_NEUROPATHY	Diabetic neuropathy || id:finn-b-DM_NEUROPATHY	PCBD2	Wald ratio	1	-0.89	1.08667	0.00412776
gAHuVy	finn-b-DM_NEUROPATHY	Diabetic neuropathy || id:finn-b-DM_NEUROPATHY	NAPG	Wald ratio	1	-0.461429	0.558571	0.00408755
GcdJlj	finn-b-DM_NEUROPATHY	Diabetic neuropathy || id:finn-b-DM_NEUROPATHY	NT5C3A	Wald ratio	1	0.335	0.55375	0.00545201
GdRbHp	finn-b-DM_NEUROPATHY	Diabetic neuropathy || id:finn-b-DM_NEUROPATHY	CA8	Wald ratio	1	-0.00928571	0.0940476	0.00921349
gEjhT2	finn-b-DM_NEUROPATHY	Diabetic neuropathy || id:finn-b-DM_NEUROPATHY	RPL12	Wald ratio	1	4.42538	2.57769	0.000860155
GEMsch	finn-b-DM_NEUROPATHY	Diabetic neuropathy || id:finn-b-DM_NEUROPATHY	LBP	Wald ratio	1	-0.0885714	0.0538095	0.000997601
ges84o	finn-b-DM_NEUROPATHY	Diabetic neuropathy || id:finn-b-DM_NEUROPATHY	PSAPL1	Wald ratio	1	-0.128636	0.123636	0.00298135
GESg2M	finn-b-DM_NEUROPATHY	Diabetic neuropathy || id:finn-b-DM_NEUROPATHY	GOLM1	Wald ratio	1	0.177222	0.306667	0.00563333
GgTV7f	finn-b-DM_NEUROPATHY	Diabetic neuropathy || id:finn-b-DM_NEUROPATHY	ALPPL2	Wald ratio	1	0.076	0.2175	0.0072677
gHoNFL	finn-b-DM_NEUROPATHY	Diabetic neuropathy || id:finn-b-DM_NEUROPATHY	CA3	Wald ratio	1	0.0655	0.261	0.00801847
GiD9lV	finn-b-DM_NEUROPATHY	Diabetic neuropathy || id:finn-b-DM_NEUROPATHY	UCMA	Wald ratio	1	-0.0635	0.21525	0.00767989
gIgxOs	finn-b-DM_NEUROPATHY	Diabetic neuropathy || id:finn-b-DM_NEUROPATHY	CNTNAP2	Wald ratio	1	0.345455	0.363636	0.00342112
gIxXPn	finn-b-DM_NEUROPATHY	Diabetic neuropathy || id:finn-b-DM_NEUROPATHY	GFRA2	Inverse variance weighted	2	-0.018218	0.125966	0.00885007
gJDLVJ	finn-b-DM_NEUROPATHY	Diabetic neuropathy || id:finn-b-DM_NEUROPATHY	OXT	Wald ratio	1	0.162778	0.12	0.00174946
gK4Le9	finn-b-DM_NEUROPATHY	Diabetic neuropathy || id:finn-b-DM_NEUROPATHY	CNP	Wald ratio	1	-0.765	0.51375	0.00136474
Gk6jIR	finn-b-DM_NEUROPATHY	Diabetic neuropathy || id:finn-b-DM_NEUROPATHY	SIRPB1	Wald ratio	1	0.105761	0.0497826	0.000336322
gKDXQA	finn-b-DM_NEUROPATHY	Diabetic neuropathy || id:finn-b-DM_NEUROPATHY	HSPG2	Wald ratio	1	0.214118	0.18098	0.0023677
GkiBiy	finn-b-DM_NEUROPATHY	Diabetic neuropathy || id:finn-b-DM_NEUROPATHY	OVCA2	Wald ratio	1	-0.125854	0.330488	0.00703343
GkIcV0	finn-b-DM_NEUROPATHY	Diabetic neuropathy || id:finn-b-DM_NEUROPATHY	ZADH2	Wald ratio	1	0.0388889	0.437778	0.00929215
gkmIIV	finn-b-DM_NEUROPATHY	Diabetic neuropathy || id:finn-b-DM_NEUROPATHY	FTL	Wald ratio	1	1.73654	1.29808	0.00180969
GLROol	finn-b-DM_NEUROPATHY	Diabetic neuropathy || id:finn-b-DM_NEUROPATHY	STX7	Wald ratio	1	-0.263333	0.326667	0.00420172
gmGbVt	finn-b-DM_NEUROPATHY	Diabetic neuropathy || id:finn-b-DM_NEUROPATHY	GLRX	Wald ratio	1	-0.38875	0.62875	0.00536384
GmNVkE	finn-b-DM_NEUROPATHY	Diabetic neuropathy || id:finn-b-DM_NEUROPATHY	NPPB	Wald ratio	1	-0.173462	0.156154	0.00266638
GMNw8B	finn-b-DM_NEUROPATHY	Diabetic neuropathy || id:finn-b-DM_NEUROPATHY	CLSTN2	MR Egger	3	-0.317834	0.388955	0.00563845
GMNw8B	finn-b-DM_NEUROPATHY	Diabetic neuropathy || id:finn-b-DM_NEUROPATHY	CLSTN2	Weighted median	3	0.122084	0.188492	0.00517188
GMNw8B	finn-b-DM_NEUROPATHY	Diabetic neuropathy || id:finn-b-DM_NEUROPATHY	CLSTN2	Inverse variance weighted	3	0.123428	0.216515	0.00568633
GMNw8B	finn-b-DM_NEUROPATHY	Diabetic neuropathy || id:finn-b-DM_NEUROPATHY	CLSTN2	Simple mode	3	0.501215	0.338924	0.00277277
GMNw8B	finn-b-DM_NEUROPATHY	Diabetic neuropathy || id:finn-b-DM_NEUROPATHY	CLSTN2	Weighted mode	3	-0.075459	0.217364	0.00761602
gmyYRp	finn-b-DM_NEUROPATHY	Diabetic neuropathy || id:finn-b-DM_NEUROPATHY	IFNGR1	Wald ratio	1	0.79375	0.59375	0.00181274
GPQQGT	finn-b-DM_NEUROPATHY	Diabetic neuropathy || id:finn-b-DM_NEUROPATHY	NCAM2	Inverse variance weighted	2	-0.0597303	0.0961599	0.00534497
gpyk5z	finn-b-DM_NEUROPATHY	Diabetic neuropathy || id:finn-b-DM_NEUROPATHY	CRYZ	Wald ratio	1	0.094507	0.0666197	0.00156014
GQtpEk	finn-b-DM_NEUROPATHY	Diabetic neuropathy || id:finn-b-DM_NEUROPATHY	RFK	Wald ratio	1	-0.646667	0.758333	0.00393799
gr4bgU	finn-b-DM_NEUROPATHY	Diabetic neuropathy || id:finn-b-DM_NEUROPATHY	FAP	Inverse variance weighted	2	0.691343	0.63344	0.00275092
GRQ4Vc	finn-b-DM_NEUROPATHY	Diabetic neuropathy || id:finn-b-DM_NEUROPATHY	UPP1	Wald ratio	1	0.52375	0.37375	0.00161113
grzyWR	finn-b-DM_NEUROPATHY	Diabetic neuropathy || id:finn-b-DM_NEUROPATHY	GALNT16	Wald ratio	1	-0.0358824	0.233529	0.00877884
gs4DLK	finn-b-DM_NEUROPATHY	Diabetic neuropathy || id:finn-b-DM_NEUROPATHY	ALCAM	Wald ratio	1	0.0413333	0.436667	0.00924588
gSkOGo	finn-b-DM_NEUROPATHY	Diabetic neuropathy || id:finn-b-DM_NEUROPATHY	SFTPB	Wald ratio	1	-0.083	0.1	0.00406539
gTEfvU	finn-b-DM_NEUROPATHY	Diabetic neuropathy || id:finn-b-DM_NEUROPATHY	RPE	Wald ratio	1	0.6575	0.48875	0.00178539
GthRAv	finn-b-DM_NEUROPATHY	Diabetic neuropathy || id:finn-b-DM_NEUROPATHY	TIE1	Wald ratio	1	-0.261667	0.231111	0.00257546
gubO4w	finn-b-DM_NEUROPATHY	Diabetic neuropathy || id:finn-b-DM_NEUROPATHY	KDELC2	Wald ratio	1	0.05	0.208235	0.00810243
GUOF39	finn-b-DM_NEUROPATHY	Diabetic neuropathy || id:finn-b-DM_NEUROPATHY	MTHFS	Wald ratio	1	-0.0891579	0.121053	0.00461413
GUv6gZ	finn-b-DM_NEUROPATHY	Diabetic neuropathy || id:finn-b-DM_NEUROPATHY	CST1	Wald ratio	1	-0.0883929	0.0875	0.00312398
gwfiJp	finn-b-DM_NEUROPATHY	Diabetic neuropathy || id:finn-b-DM_NEUROPATHY	EIF1AD	Wald ratio	1	-0.173492	0.200159	0.00386067
gWJ8vU	finn-b-DM_NEUROPATHY	Diabetic neuropathy || id:finn-b-DM_NEUROPATHY	KCNAB2	Wald ratio	1	0.4075	0.60125	0.00497927
Gxr7IM	finn-b-DM_NEUROPATHY	Diabetic neuropathy || id:finn-b-DM_NEUROPATHY	CPLX1	Wald ratio	1	0.586667	0.708333	0.00407537
H3l3Dl	finn-b-DM_NEUROPATHY	Diabetic neuropathy || id:finn-b-DM_NEUROPATHY	ANXA2	Inverse variance weighted	2	0.00129368	0.0745275	0.00986151
H3mFCE	finn-b-DM_NEUROPATHY	Diabetic neuropathy || id:finn-b-DM_NEUROPATHY	NTNG1	Wald ratio	1	-0.0206061	0.0622727	0.0074072
H4tZEt	finn-b-DM_NEUROPATHY	Diabetic neuropathy || id:finn-b-DM_NEUROPATHY	EPHA5	Wald ratio	1	-0.0971429	0.678571	0.00886165
h9qway	finn-b-DM_NEUROPATHY	Diabetic neuropathy || id:finn-b-DM_NEUROPATHY	HRG	Wald ratio	1	-0.0762617	0.0481308	0.00113088
h9USLY	finn-b-DM_NEUROPATHY	Diabetic neuropathy || id:finn-b-DM_NEUROPATHY	DKK3	Wald ratio	1	0.0912121	0.125152	0.00466116
HA5kXL	finn-b-DM_NEUROPATHY	Diabetic neuropathy || id:finn-b-DM_NEUROPATHY	ENO1	Wald ratio	1	0.196364	0.720606	0.00785239
hb4Iti	finn-b-DM_NEUROPATHY	Diabetic neuropathy || id:finn-b-DM_NEUROPATHY	ST3GAL6	Wald ratio	1	-0.20125	0.48875	0.00680512
hBToCJ	finn-b-DM_NEUROPATHY	Diabetic neuropathy || id:finn-b-DM_NEUROPATHY	SERPINB8	Wald ratio	1	-0.188333	0.226667	0.0040604
Hcw6dQ	finn-b-DM_NEUROPATHY	Diabetic neuropathy || id:finn-b-DM_NEUROPATHY	EFNA3	Wald ratio	1	4.44333	1.54	3.91064e-05
hCykIj	finn-b-DM_NEUROPATHY	Diabetic neuropathy || id:finn-b-DM_NEUROPATHY	SIGLEC5	Inverse variance weighted	2	-0.129435	0.0646382	0.000452352
HD8Jdc	finn-b-DM_NEUROPATHY	Diabetic neuropathy || id:finn-b-DM_NEUROPATHY	CCL25	Wald ratio	1	0.00803571	0.0626786	0.00897987
HE2i4T	finn-b-DM_NEUROPATHY	Diabetic neuropathy || id:finn-b-DM_NEUROPATHY	MFAP2	Wald ratio	1	0.317273	0.382727	0.00407117
hEBWXd	finn-b-DM_NEUROPATHY	Diabetic neuropathy || id:finn-b-DM_NEUROPATHY	GLCE	Wald ratio	1	-0.035	0.0748387	0.00640019
HEQOQU	finn-b-DM_NEUROPATHY	Diabetic neuropathy || id:finn-b-DM_NEUROPATHY	ADIPOQ	Inverse variance weighted	2	0.0287723	0.278914	0.00917837
HERbsW	finn-b-DM_NEUROPATHY	Diabetic neuropathy || id:finn-b-DM_NEUROPATHY	CD58	Wald ratio	1	-0.10791	0.165373	0.00514061
hgBKJJ	finn-b-DM_NEUROPATHY	Diabetic neuropathy || id:finn-b-DM_NEUROPATHY	ROR2	Wald ratio	1	-0.262667	0.281333	0.00350485
hgisnp	finn-b-DM_NEUROPATHY	Diabetic neuropathy || id:finn-b-DM_NEUROPATHY	HYAL1	Wald ratio	1	0.42375	0.336667	0.00208152
hgKpKF	finn-b-DM_NEUROPATHY	Diabetic neuropathy || id:finn-b-DM_NEUROPATHY	LYZ	Wald ratio	1	0.00428571	0.0810204	0.00957814
HgUjGd	finn-b-DM_NEUROPATHY	Diabetic neuropathy || id:finn-b-DM_NEUROPATHY	OSMR	Wald ratio	1	-0.053125	0.3125	0.0086501
HH4sG1	finn-b-DM_NEUROPATHY	Diabetic neuropathy || id:finn-b-DM_NEUROPATHY	EFNB2	Wald ratio	1	1.55667	0.751667	0.000383631
hheGUO	finn-b-DM_NEUROPATHY	Diabetic neuropathy || id:finn-b-DM_NEUROPATHY	NTN1	Wald ratio	1	0.0344681	0.111064	0.00756299
hhJIdx	finn-b-DM_NEUROPATHY	Diabetic neuropathy || id:finn-b-DM_NEUROPATHY	GAA	Wald ratio	1	0.0852778	0.137778	0.00535948
hhleks	finn-b-DM_NEUROPATHY	Diabetic neuropathy || id:finn-b-DM_NEUROPATHY	OMG	Wald ratio	1	0.785	0.5225	0.00132996
HhxtaK	finn-b-DM_NEUROPATHY	Diabetic neuropathy || id:finn-b-DM_NEUROPATHY	REG3G	Wald ratio	1	-0.0591176	0.137941	0.00668235
hIB7T6	finn-b-DM_NEUROPATHY	Diabetic neuropathy || id:finn-b-DM_NEUROPATHY	HDGF	Wald ratio	1	-0.10375	0.51375	0.00839959
hIi1Ly	finn-b-DM_NEUROPATHY	Diabetic neuropathy || id:finn-b-DM_NEUROPATHY	S100A6	Wald ratio	1	0.3395	0.494	0.00491927
HILVjg	finn-b-DM_NEUROPATHY	Diabetic neuropathy || id:finn-b-DM_NEUROPATHY	EGFLAM	Inverse variance weighted	2	-0.155267	0.17598	0.00377615
hIPuy3	finn-b-DM_NEUROPATHY	Diabetic neuropathy || id:finn-b-DM_NEUROPATHY	HSPB1	Wald ratio	1	-0.104706	0.248235	0.0067317
hkJYre	finn-b-DM_NEUROPATHY	Diabetic neuropathy || id:finn-b-DM_NEUROPATHY	GHRL	Wald ratio	1	0.227609	0.28	0.00416282
hLbZnz	finn-b-DM_NEUROPATHY	Diabetic neuropathy || id:finn-b-DM_NEUROPATHY	FIS1	Wald ratio	1	0.585	0.264688	0.000270945
HLgONT	finn-b-DM_NEUROPATHY	Diabetic neuropathy || id:finn-b-DM_NEUROPATHY	ADSSL1	Wald ratio	1	0.217027	0.159459	0.00173508
hmdNG5	finn-b-DM_NEUROPATHY	Diabetic neuropathy || id:finn-b-DM_NEUROPATHY	HP	Wald ratio	1	-0.0375362	0.0692754	0.00587928
hN4COO	finn-b-DM_NEUROPATHY	Diabetic neuropathy || id:finn-b-DM_NEUROPATHY	FCN2	Wald ratio	1	-0.101404	0.0889474	0.0025427
HonovO	finn-b-DM_NEUROPATHY	Diabetic neuropathy || id:finn-b-DM_NEUROPATHY	C10orf54	Wald ratio	1	-0.245833	0.159722	0.00123772
HOp6Ck	finn-b-DM_NEUROPATHY	Diabetic neuropathy || id:finn-b-DM_NEUROPATHY	NDE1	Wald ratio	1	0.15125	0.56375	0.00788474
HpnKik	finn-b-DM_NEUROPATHY	Diabetic neuropathy || id:finn-b-DM_NEUROPATHY	SULT1A3	Wald ratio	1	0.0425	0.3135	0.00892164
hPokxt	finn-b-DM_NEUROPATHY	Diabetic neuropathy || id:finn-b-DM_NEUROPATHY	GP1BA	Wald ratio	1	-0.1528	0.2564	0.00551213
hpxXYg	finn-b-DM_NEUROPATHY	Diabetic neuropathy || id:finn-b-DM_NEUROPATHY	SDSL	Wald ratio	1	-0.0628205	0.13641	0.00645138
hQpn8z	finn-b-DM_NEUROPATHY	Diabetic neuropathy || id:finn-b-DM_NEUROPATHY	HMOX1	Wald ratio	1	0.437143	0.992857	0.00659729
hREkvD	finn-b-DM_NEUROPATHY	Diabetic neuropathy || id:finn-b-DM_NEUROPATHY	HAPLN4	Wald ratio	1	-0.339091	0.58	0.0055879
hRFiDL	finn-b-DM_NEUROPATHY	Diabetic neuropathy || id:finn-b-DM_NEUROPATHY	ITIH5	Wald ratio	1	0.0156667	0.141	0.00911528
hRVpQo	finn-b-DM_NEUROPATHY	Diabetic neuropathy || id:finn-b-DM_NEUROPATHY	FGL1	Inverse variance weighted	2	0.0906928	0.0775406	0.00242155
hsIZon	finn-b-DM_NEUROPATHY	Diabetic neuropathy || id:finn-b-DM_NEUROPATHY	CDNF	Wald ratio	1	0.0573684	0.121053	0.00635562
hsReld	finn-b-DM_NEUROPATHY	Diabetic neuropathy || id:finn-b-DM_NEUROPATHY	ACP1	Wald ratio	1	0.0136697	0.0372477	0.00713623
hTlCNd	finn-b-DM_NEUROPATHY	Diabetic neuropathy || id:finn-b-DM_NEUROPATHY	PPA2	Wald ratio	1	0.532	0.473	0.00260701
hUwaLC	finn-b-DM_NEUROPATHY	Diabetic neuropathy || id:finn-b-DM_NEUROPATHY	PSAP	Wald ratio	1	-0.297407	0.144444	0.000394967
Hv1fqZ	finn-b-DM_NEUROPATHY	Diabetic neuropathy || id:finn-b-DM_NEUROPATHY	ALDOB	Wald ratio	1	-0.0553846	0.111862	0.0062052
HVEtOG	finn-b-DM_NEUROPATHY	Diabetic neuropathy || id:finn-b-DM_NEUROPATHY	IL2RB	Wald ratio	1	0.046	0.393	0.00906822
hwbBqN	finn-b-DM_NEUROPATHY	Diabetic neuropathy || id:finn-b-DM_NEUROPATHY	DLL4	Wald ratio	1	-1.48389	0.702778	0.000347326
HwjhcR	finn-b-DM_NEUROPATHY	Diabetic neuropathy || id:finn-b-DM_NEUROPATHY	ASPN	Wald ratio	1	0.0205128	0.111795	0.00854417
hwqTk5	finn-b-DM_NEUROPATHY	Diabetic neuropathy || id:finn-b-DM_NEUROPATHY	PILRA	Wald ratio	1	-0.0371756	0.0324427	0.00251844
hWtEzJ	finn-b-DM_NEUROPATHY	Diabetic neuropathy || id:finn-b-DM_NEUROPATHY	COLEC11	Wald ratio	1	-0.0682558	0.0483721	0.00158228
hx1ydy	finn-b-DM_NEUROPATHY	Diabetic neuropathy || id:finn-b-DM_NEUROPATHY	CALCB	Wald ratio	1	0.356	0.2004	0.000756593
hXXizr	finn-b-DM_NEUROPATHY	Diabetic neuropathy || id:finn-b-DM_NEUROPATHY	PCSK9	Inverse variance weighted	2	-0.107965	0.107734	0.00316277
hYzrLC	finn-b-DM_NEUROPATHY	Diabetic neuropathy || id:finn-b-DM_NEUROPATHY	PSG3	Wald ratio	1	-0.0106	0.133	0.00936476
HZENTC	finn-b-DM_NEUROPATHY	Diabetic neuropathy || id:finn-b-DM_NEUROPATHY	GUK1	Wald ratio	1	-0.130833	0.223056	0.00557506
I0EpI4	finn-b-DM_NEUROPATHY	Diabetic neuropathy || id:finn-b-DM_NEUROPATHY	IL12RB1	Wald ratio	1	-0.5625	0.525	0.00283977
I1ITuv	finn-b-DM_NEUROPATHY	Diabetic neuropathy || id:finn-b-DM_NEUROPATHY	PTPRU	Wald ratio	1	-0.292857	0.436429	0.00502201
I3NMlM	finn-b-DM_NEUROPATHY	Diabetic neuropathy || id:finn-b-DM_NEUROPATHY	DUT	Wald ratio	1	-0.14375	0.68875	0.00834674
I6sa0c	finn-b-DM_NEUROPATHY	Diabetic neuropathy || id:finn-b-DM_NEUROPATHY	ACP5	Wald ratio	1	-0.1675	0.187917	0.0037274
I99Rc3	finn-b-DM_NEUROPATHY	Diabetic neuropathy || id:finn-b-DM_NEUROPATHY	SCO2	Wald ratio	1	0.108125	0.411875	0.00792921
iA4mxC	finn-b-DM_NEUROPATHY	Diabetic neuropathy || id:finn-b-DM_NEUROPATHY	RNASE6	Inverse variance weighted	2	0.137596	0.457301	0.007635
IAF29H	finn-b-DM_NEUROPATHY	Diabetic neuropathy || id:finn-b-DM_NEUROPATHY	NANS	Wald ratio	1	0.352222	0.595556	0.0055424
iahMZX	finn-b-DM_NEUROPATHY	Diabetic neuropathy || id:finn-b-DM_NEUROPATHY	RAB1A	Wald ratio	1	1.93333	0.718333	7.11496e-05
iAn5FT	finn-b-DM_NEUROPATHY	Diabetic neuropathy || id:finn-b-DM_NEUROPATHY	MMP1	Wald ratio	1	-0.101395	0.0951163	0.00286417
IBGT6h	finn-b-DM_NEUROPATHY	Diabetic neuropathy || id:finn-b-DM_NEUROPATHY	B3GALT6	Wald ratio	1	1.25571	0.777143	0.00106136
iblQJo	finn-b-DM_NEUROPATHY	Diabetic neuropathy || id:finn-b-DM_NEUROPATHY	GAS6	Wald ratio	1	0.160769	0.158846	0.00311487
IcP2Bj	finn-b-DM_NEUROPATHY	Diabetic neuropathy || id:finn-b-DM_NEUROPATHY	EGLN1	Wald ratio	1	1.01364	0.897273	0.00258609
ICP3en	finn-b-DM_NEUROPATHY	Diabetic neuropathy || id:finn-b-DM_NEUROPATHY	LDHB	Wald ratio	1	1.55111	0.536667	3.84912e-05
IdE76j	finn-b-DM_NEUROPATHY	Diabetic neuropathy || id:finn-b-DM_NEUROPATHY	CTSS	Wald ratio	1	0.0704286	0.114143	0.00537221
IDQarz	finn-b-DM_NEUROPATHY	Diabetic neuropathy || id:finn-b-DM_NEUROPATHY	DNAJB14	Wald ratio	1	1.32875	0.68625	0.000528374
iDYZ5h	finn-b-DM_NEUROPATHY	Diabetic neuropathy || id:finn-b-DM_NEUROPATHY	CCL28	Wald ratio	1	-0.00833333	0.656667	0.00989875
iEGo8Q	finn-b-DM_NEUROPATHY	Diabetic neuropathy || id:finn-b-DM_NEUROPATHY	EPHA1	Wald ratio	1	-0.083	0.0458333	0.000701549
IFjwhq	finn-b-DM_NEUROPATHY	Diabetic neuropathy || id:finn-b-DM_NEUROPATHY	TXNDC15	Wald ratio	1	0.0180851	0.104043	0.00862004
iFuobx	finn-b-DM_NEUROPATHY	Diabetic neuropathy || id:finn-b-DM_NEUROPATHY	RAD1	Wald ratio	1	0.2	0.528966	0.00705359
ihKdu6	finn-b-DM_NEUROPATHY	Diabetic neuropathy || id:finn-b-DM_NEUROPATHY	MAN1C1	Wald ratio	1	0.234737	0.208421	0.00260054
ijo3sn	finn-b-DM_NEUROPATHY	Diabetic neuropathy || id:finn-b-DM_NEUROPATHY	RNASE4	Wald ratio	1	0.114516	0.133226	0.00390029
Ikzrng	finn-b-DM_NEUROPATHY	Diabetic neuropathy || id:finn-b-DM_NEUROPATHY	NPL	Wald ratio	1	0.177045	0.206591	0.00391453
imFBPB	finn-b-DM_NEUROPATHY	Diabetic neuropathy || id:finn-b-DM_NEUROPATHY	GPCPD1	Wald ratio	1	-0.0657143	0.557143	0.00906108
iMHkKG	finn-b-DM_NEUROPATHY	Diabetic neuropathy || id:finn-b-DM_NEUROPATHY	RPS6KA1	Wald ratio	1	0.792	0.391	0.000428083
ImZD1W	finn-b-DM_NEUROPATHY	Diabetic neuropathy || id:finn-b-DM_NEUROPATHY	ZYX	Wald ratio	1	0.39625	0.55875	0.00478218
invdNh	finn-b-DM_NEUROPATHY	Diabetic neuropathy || id:finn-b-DM_NEUROPATHY	SERPINH1	Wald ratio	1	0.0075	0.3275	0.00981729
IO1fcL	finn-b-DM_NEUROPATHY	Diabetic neuropathy || id:finn-b-DM_NEUROPATHY	TINAGL1	Wald ratio	1	1.02	0.49375	0.000388452
iohApF	finn-b-DM_NEUROPATHY	Diabetic neuropathy || id:finn-b-DM_NEUROPATHY	RAB31	Wald ratio	1	0.138462	0.32	0.00665238
IPOloA	finn-b-DM_NEUROPATHY	Diabetic neuropathy || id:finn-b-DM_NEUROPATHY	NPTX2	Wald ratio	1	0.235833	0.351667	0.00502465
iPsQAP	finn-b-DM_NEUROPATHY	Diabetic neuropathy || id:finn-b-DM_NEUROPATHY	TREM2	Inverse variance weighted	2	-0.0475075	0.150075	0.00751579
IptuDn	finn-b-DM_NEUROPATHY	Diabetic neuropathy || id:finn-b-DM_NEUROPATHY	CHST15	Inverse variance weighted	2	0.613717	0.335298	0.000671959
IqpCny	finn-b-DM_NEUROPATHY	Diabetic neuropathy || id:finn-b-DM_NEUROPATHY	ENPP5	Wald ratio	1	0.0145833	0.06	0.00807962
iRsxA4	finn-b-DM_NEUROPATHY	Diabetic neuropathy || id:finn-b-DM_NEUROPATHY	GZMM	Wald ratio	1	0.674545	1.02273	0.00509539
Is16zl	finn-b-DM_NEUROPATHY	Diabetic neuropathy || id:finn-b-DM_NEUROPATHY	SWAP70	Wald ratio	1	0.0269048	0.105476	0.00798662
iSeDC5	finn-b-DM_NEUROPATHY	Diabetic neuropathy || id:finn-b-DM_NEUROPATHY	SEMA6A	Inverse variance weighted	2	0.468375	0.404033	0.00246355
iSfJHD	finn-b-DM_NEUROPATHY	Diabetic neuropathy || id:finn-b-DM_NEUROPATHY	CD33	Wald ratio	1	-0.0217593	0.0376852	0.00563672
It8F6E	finn-b-DM_NEUROPATHY	Diabetic neuropathy || id:finn-b-DM_NEUROPATHY	MPPED2	Wald ratio	1	-0.416875	0.354375	0.00239448
itdmN2	finn-b-DM_NEUROPATHY	Diabetic neuropathy || id:finn-b-DM_NEUROPATHY	THBS2	MR Egger	3	0.196195	0.47561	0.00750924
itdmN2	finn-b-DM_NEUROPATHY	Diabetic neuropathy || id:finn-b-DM_NEUROPATHY	THBS2	Weighted median	3	-0.125774	0.223516	0.00573634
itdmN2	finn-b-DM_NEUROPATHY	Diabetic neuropathy || id:finn-b-DM_NEUROPATHY	THBS2	Inverse variance weighted	3	-0.15233	0.220973	0.00490595
itdmN2	finn-b-DM_NEUROPATHY	Diabetic neuropathy || id:finn-b-DM_NEUROPATHY	THBS2	Simple mode	3	-0.300959	0.346605	0.00476768
itdmN2	finn-b-DM_NEUROPATHY	Diabetic neuropathy || id:finn-b-DM_NEUROPATHY	THBS2	Weighted mode	3	-0.0768446	0.255416	0.00791916
iurquf	finn-b-DM_NEUROPATHY	Diabetic neuropathy || id:finn-b-DM_NEUROPATHY	TMEM106A	Wald ratio	1	-1.28	0.671667	0.000566882
iUsw0b	finn-b-DM_NEUROPATHY	Diabetic neuropathy || id:finn-b-DM_NEUROPATHY	LRRC15	Wald ratio	1	0.0815217	0.116304	0.00483344
Iv3BZk	finn-b-DM_NEUROPATHY	Diabetic neuropathy || id:finn-b-DM_NEUROPATHY	NCAM1	MR Egger	3	-0.551893	0.666027	0.00559485
Iv3BZk	finn-b-DM_NEUROPATHY	Diabetic neuropathy || id:finn-b-DM_NEUROPATHY	NCAM1	Weighted median	3	-0.175708	0.136547	0.00198166
Iv3BZk	finn-b-DM_NEUROPATHY	Diabetic neuropathy || id:finn-b-DM_NEUROPATHY	NCAM1	Inverse variance weighted	3	-0.136318	0.18922	0.00471265
Iv3BZk	finn-b-DM_NEUROPATHY	Diabetic neuropathy || id:finn-b-DM_NEUROPATHY	NCAM1	Simple mode	3	-0.157315	0.206438	0.00525636
Iv3BZk	finn-b-DM_NEUROPATHY	Diabetic neuropathy || id:finn-b-DM_NEUROPATHY	NCAM1	Weighted mode	3	-0.212191	0.155031	0.00304552
IvARdT	finn-b-DM_NEUROPATHY	Diabetic neuropathy || id:finn-b-DM_NEUROPATHY	EPHB2	Wald ratio	1	-0.58	0.676667	0.00391366
iVKbn6	finn-b-DM_NEUROPATHY	Diabetic neuropathy || id:finn-b-DM_NEUROPATHY	RAB6B	Wald ratio	1	0.135769	0.185769	0.00464871
iVwk5b	finn-b-DM_NEUROPATHY	Diabetic neuropathy || id:finn-b-DM_NEUROPATHY	MGAT1	Wald ratio	1	0.556667	0.838333	0.0050668
IVWYos	finn-b-DM_NEUROPATHY	Diabetic neuropathy || id:finn-b-DM_NEUROPATHY	NDST1	Wald ratio	1	-0.328462	0.301538	0.00276028
IVybNm	finn-b-DM_NEUROPATHY	Diabetic neuropathy || id:finn-b-DM_NEUROPATHY	TREML1	Wald ratio	1	-0.270556	0.385	0.00482217
IwtJHi	finn-b-DM_NEUROPATHY	Diabetic neuropathy || id:finn-b-DM_NEUROPATHY	ADM2	Wald ratio	1	0.482078	0.672078	0.00473192
iXe2Pe	finn-b-DM_NEUROPATHY	Diabetic neuropathy || id:finn-b-DM_NEUROPATHY	BCAT2	Wald ratio	1	-0.151042	0.4775	0.00751761
iy5h9X	finn-b-DM_NEUROPATHY	Diabetic neuropathy || id:finn-b-DM_NEUROPATHY	RALB	Wald ratio	1	-0.794286	0.652857	0.00223745
izheDp	finn-b-DM_NEUROPATHY	Diabetic neuropathy || id:finn-b-DM_NEUROPATHY	ANG	Wald ratio	1	0.0239286	0.0994643	0.00809885
IZX6tS	finn-b-DM_NEUROPATHY	Diabetic neuropathy || id:finn-b-DM_NEUROPATHY	CXCL10	Wald ratio	1	0.305	0.49	0.00533647
j1UDy0	finn-b-DM_NEUROPATHY	Diabetic neuropathy || id:finn-b-DM_NEUROPATHY	MXRA7	Wald ratio	1	0.0564286	0.142143	0.00691379
J2iE7M	finn-b-DM_NEUROPATHY	Diabetic neuropathy || id:finn-b-DM_NEUROPATHY	ASAH2	Inverse variance weighted	2	-0.0426438	0.138519	0.00758192
j6GkPD	finn-b-DM_NEUROPATHY	Diabetic neuropathy || id:finn-b-DM_NEUROPATHY	PDE4A	Wald ratio	1	0.386351	0.294459	0.00189497
J7eJ9T	finn-b-DM_NEUROPATHY	Diabetic neuropathy || id:finn-b-DM_NEUROPATHY	PLTP	Wald ratio	1	-0.0203704	0.101481	0.0084091
j7sfst	finn-b-DM_NEUROPATHY	Diabetic neuropathy || id:finn-b-DM_NEUROPATHY	NPNT	Wald ratio	1	-0.2635	0.2285	0.00248839
J8RR0q	finn-b-DM_NEUROPATHY	Diabetic neuropathy || id:finn-b-DM_NEUROPATHY	COL6A3	Wald ratio	1	0.522857	0.585714	0.00372027
J8XTcY	finn-b-DM_NEUROPATHY	Diabetic neuropathy || id:finn-b-DM_NEUROPATHY	GSTO1	Wald ratio	1	-0.0243902	0.0532927	0.00647192
ja9nrx	finn-b-DM_NEUROPATHY	Diabetic neuropathy || id:finn-b-DM_NEUROPATHY	DARS2	Wald ratio	1	-0.637917	0.485	0.00188412
jAo5QH	finn-b-DM_NEUROPATHY	Diabetic neuropathy || id:finn-b-DM_NEUROPATHY	CX3CL1	Wald ratio	1	-0.0271622	0.346757	0.00937564
JB1b82	finn-b-DM_NEUROPATHY	Diabetic neuropathy || id:finn-b-DM_NEUROPATHY	B4GALT7	Wald ratio	1	-0.395882	0.667647	0.00553214
Jb5YuE	finn-b-DM_NEUROPATHY	Diabetic neuropathy || id:finn-b-DM_NEUROPATHY	CHRDL2	Wald ratio	1	-0.191111	0.484444	0.00693215
JbdjGz	finn-b-DM_NEUROPATHY	Diabetic neuropathy || id:finn-b-DM_NEUROPATHY	LGALS4	Wald ratio	1	0.144	0.786	0.00854636
JbfVuZ	finn-b-DM_NEUROPATHY	Diabetic neuropathy || id:finn-b-DM_NEUROPATHY	FAM19A5	Wald ratio	1	-0.768	0.838	0.00359422
jBhjMu	finn-b-DM_NEUROPATHY	Diabetic neuropathy || id:finn-b-DM_NEUROPATHY	GLRX3	Wald ratio	1	-0.0025	0.505	0.0099605
jchuVM	finn-b-DM_NEUROPATHY	Diabetic neuropathy || id:finn-b-DM_NEUROPATHY	CHST9	Wald ratio	1	0.0480769	0.173846	0.00782127
jDduN9	finn-b-DM_NEUROPATHY	Diabetic neuropathy || id:finn-b-DM_NEUROPATHY	PLCG2	Inverse variance weighted	2	0.101846	0.314844	0.00746332
JDw8Io	finn-b-DM_NEUROPATHY	Diabetic neuropathy || id:finn-b-DM_NEUROPATHY	SPOCK2	Wald ratio	1	-0.148421	0.21	0.00479711
jepuBG	finn-b-DM_NEUROPATHY	Diabetic neuropathy || id:finn-b-DM_NEUROPATHY	LILRA6	Inverse variance weighted	2	0.0420292	0.273045	0.00877667
JEx6oe	finn-b-DM_NEUROPATHY	Diabetic neuropathy || id:finn-b-DM_NEUROPATHY	PCOLCE	Wald ratio	1	-0.26625	0.245	0.00277154
jf2206	finn-b-DM_NEUROPATHY	Diabetic neuropathy || id:finn-b-DM_NEUROPATHY	TNFAIP3	Wald ratio	1	-0.11225	0.3605	0.00755517
JfEM28	finn-b-DM_NEUROPATHY	Diabetic neuropathy || id:finn-b-DM_NEUROPATHY	PSMB4	Wald ratio	1	-0.145937	0.0859375	0.000894735
jgSg7I	finn-b-DM_NEUROPATHY	Diabetic neuropathy || id:finn-b-DM_NEUROPATHY	COL3A1	Wald ratio	1	0.4925	0.59125	0.00404855
jgxpCO	finn-b-DM_NEUROPATHY	Diabetic neuropathy || id:finn-b-DM_NEUROPATHY	ARSB	Wald ratio	1	0.441538	0.303077	0.00145157
Jh3BBF	finn-b-DM_NEUROPATHY	Diabetic neuropathy || id:finn-b-DM_NEUROPATHY	PKLR	Wald ratio	1	-0.267143	0.797143	0.0073753
jHe0wA	finn-b-DM_NEUROPATHY	Diabetic neuropathy || id:finn-b-DM_NEUROPATHY	CLEC11A	Inverse variance weighted	2	-0.112953	0.167452	0.00499968
JIEOcd	finn-b-DM_NEUROPATHY	Diabetic neuropathy || id:finn-b-DM_NEUROPATHY	TLL1	Wald ratio	1	-0.686667	0.691667	0.00320822
jiHvrY	finn-b-DM_NEUROPATHY	Diabetic neuropathy || id:finn-b-DM_NEUROPATHY	LCT	Wald ratio	1	0.0265714	0.038381	0.00488744
jJeMqM	finn-b-DM_NEUROPATHY	Diabetic neuropathy || id:finn-b-DM_NEUROPATHY	AP1G2	Inverse variance weighted	2	-0.307928	0.187533	0.00100591
jl9qn5	finn-b-DM_NEUROPATHY	Diabetic neuropathy || id:finn-b-DM_NEUROPATHY	MMP13	Wald ratio	1	-0.12	0.681667	0.00860263
JlRd9o	finn-b-DM_NEUROPATHY	Diabetic neuropathy || id:finn-b-DM_NEUROPATHY	CTRB2	Wald ratio	1	0.0855814	0.070814	0.0022684
Jlt9wJ	finn-b-DM_NEUROPATHY	Diabetic neuropathy || id:finn-b-DM_NEUROPATHY	GREM1	Wald ratio	1	-0.0152439	0.0547561	0.00780708
JmhEPs	finn-b-DM_NEUROPATHY	Diabetic neuropathy || id:finn-b-DM_NEUROPATHY	CYTL1	Wald ratio	1	-0.0442424	0.118939	0.00709912
Jmq1fq	finn-b-DM_NEUROPATHY	Diabetic neuropathy || id:finn-b-DM_NEUROPATHY	ACP6	Inverse variance weighted	2	-0.0269734	0.0712199	0.00704886
jNP1gT	finn-b-DM_NEUROPATHY	Diabetic neuropathy || id:finn-b-DM_NEUROPATHY	CASS4	Wald ratio	1	-0.517	0.727	0.00476996
JOJl6C	finn-b-DM_NEUROPATHY	Diabetic neuropathy || id:finn-b-DM_NEUROPATHY	PLOD3	Wald ratio	1	2.46	2.07913	0.00236735
JOtVTj	finn-b-DM_NEUROPATHY	Diabetic neuropathy || id:finn-b-DM_NEUROPATHY	EPB41	Wald ratio	1	-0.662	0.569	0.00244649
jPGA0h	finn-b-DM_NEUROPATHY	Diabetic neuropathy || id:finn-b-DM_NEUROPATHY	NUDT2	Wald ratio	1	-0.137333	0.151	0.0036309
jPzEzd	finn-b-DM_NEUROPATHY	Diabetic neuropathy || id:finn-b-DM_NEUROPATHY	MVD	Wald ratio	1	0.815	0.7675	0.00288286
JQQ18m	finn-b-DM_NEUROPATHY	Diabetic neuropathy || id:finn-b-DM_NEUROPATHY	PCNP	Wald ratio	1	0.0125	0.48875	0.00979596
jr0ZLV	finn-b-DM_NEUROPATHY	Diabetic neuropathy || id:finn-b-DM_NEUROPATHY	LTF	Inverse variance weighted	2	0.153738	0.21681	0.00478268
jRk83O	finn-b-DM_NEUROPATHY	Diabetic neuropathy || id:finn-b-DM_NEUROPATHY	SERPINA9	Wald ratio	1	-0.143333	0.232778	0.00538058
jsDUao	finn-b-DM_NEUROPATHY	Diabetic neuropathy || id:finn-b-DM_NEUROPATHY	MATN4	Wald ratio	1	-0.0696	0.1704	0.00682943
jsIOw5	finn-b-DM_NEUROPATHY	Diabetic neuropathy || id:finn-b-DM_NEUROPATHY	LIFR	Wald ratio	1	-0.0318519	0.146296	0.00827646
JsjX0t	finn-b-DM_NEUROPATHY	Diabetic neuropathy || id:finn-b-DM_NEUROPATHY	LILRA4	Wald ratio	1	0.0525	0.259688	0.00839787
jTSi21	finn-b-DM_NEUROPATHY	Diabetic neuropathy || id:finn-b-DM_NEUROPATHY	TNFSF12	Wald ratio	1	-0.0132432	0.121892	0.00913482
JuwPtU	finn-b-DM_NEUROPATHY	Diabetic neuropathy || id:finn-b-DM_NEUROPATHY	PKP2	Wald ratio	1	-0.0454167	0.3575	0.00898909
JVRiD4	finn-b-DM_NEUROPATHY	Diabetic neuropathy || id:finn-b-DM_NEUROPATHY	PDGFRA	Wald ratio	1	0.26	0.419333	0.00535237
JVRT9g	finn-b-DM_NEUROPATHY	Diabetic neuropathy || id:finn-b-DM_NEUROPATHY	TFF2	Wald ratio	1	-0.428182	0.469091	0.00361353
jvtIur	finn-b-DM_NEUROPATHY	Diabetic neuropathy || id:finn-b-DM_NEUROPATHY	CCL22	Wald ratio	1	-0.0684211	0.288421	0.00812481
Jwd3Ji	finn-b-DM_NEUROPATHY	Diabetic neuropathy || id:finn-b-DM_NEUROPATHY	PVRL4	Wald ratio	1	-0.94125	0.72125	0.00191884
jwt7S6	finn-b-DM_NEUROPATHY	Diabetic neuropathy || id:finn-b-DM_NEUROPATHY	KLK11	Wald ratio	1	0.0162162	0.0445946	0.0071613
jxqGuw	finn-b-DM_NEUROPATHY	Diabetic neuropathy || id:finn-b-DM_NEUROPATHY	GATM	Wald ratio	1	-0.170556	0.233889	0.00465869
JXsdcS	finn-b-DM_NEUROPATHY	Diabetic neuropathy || id:finn-b-DM_NEUROPATHY	PROC	Wald ratio	1	-0.620714	0.29	0.000323229
Jyk34X	finn-b-DM_NEUROPATHY	Diabetic neuropathy || id:finn-b-DM_NEUROPATHY	CNRIP1	Wald ratio	1	-0.00318182	0.0809091	0.00968631
JYQ5mx	finn-b-DM_NEUROPATHY	Diabetic neuropathy || id:finn-b-DM_NEUROPATHY	SMAD1	Wald ratio	1	0.44	0.792	0.00578515
jySJTo	finn-b-DM_NEUROPATHY	Diabetic neuropathy || id:finn-b-DM_NEUROPATHY	USP15	Wald ratio	1	0.2875	0.398	0.00470072
jzN4Ff	finn-b-DM_NEUROPATHY	Diabetic neuropathy || id:finn-b-DM_NEUROPATHY	COL18A1	Wald ratio	1	1.03056	0.46	0.00025069
k1fkVY	finn-b-DM_NEUROPATHY	Diabetic neuropathy || id:finn-b-DM_NEUROPATHY	INHBB	Inverse variance weighted	2	-0.0383477	0.114847	0.00738452
K58Lc5	finn-b-DM_NEUROPATHY	Diabetic neuropathy || id:finn-b-DM_NEUROPATHY	LRP8	Wald ratio	1	-0.48875	0.52375	0.0035073
k7b3rs	finn-b-DM_NEUROPATHY	Diabetic neuropathy || id:finn-b-DM_NEUROPATHY	FCRL1	Wald ratio	1	-0.0152632	0.103684	0.00882968
K8iXRZ	finn-b-DM_NEUROPATHY	Diabetic neuropathy || id:finn-b-DM_NEUROPATHY	VPS26A	Wald ratio	1	0.309444	0.232778	0.00183731
k8nxKl	finn-b-DM_NEUROPATHY	Diabetic neuropathy || id:finn-b-DM_NEUROPATHY	TBCB	Wald ratio	1	0.26125	0.6375	0.0068195
k8YMoh	finn-b-DM_NEUROPATHY	Diabetic neuropathy || id:finn-b-DM_NEUROPATHY	COL10A1	Wald ratio	1	0.1556	0.19	0.00412816
K97EU5	finn-b-DM_NEUROPATHY	Diabetic neuropathy || id:finn-b-DM_NEUROPATHY	GALP	Wald ratio	1	-0.263043	0.651304	0.00686307
KAIHuK	finn-b-DM_NEUROPATHY	Diabetic neuropathy || id:finn-b-DM_NEUROPATHY	FTCD	Wald ratio	1	-0.0132584	0.0962921	0.00890486
KBCBu8	finn-b-DM_NEUROPATHY	Diabetic neuropathy || id:finn-b-DM_NEUROPATHY	PKDCC	Wald ratio	1	-0.383333	0.74	0.00604446
KCsyEQ	finn-b-DM_NEUROPATHY	Diabetic neuropathy || id:finn-b-DM_NEUROPATHY	CYB5R2	Wald ratio	1	-0.292857	0.295	0.00320839
KCXEqS	finn-b-DM_NEUROPATHY	Diabetic neuropathy || id:finn-b-DM_NEUROPATHY	LCN1	Wald ratio	1	-0.174444	0.626667	0.00780729
Ke3OXg	finn-b-DM_NEUROPATHY	Diabetic neuropathy || id:finn-b-DM_NEUROPATHY	TNFAIP8	Wald ratio	1	0.602273	0.265455	0.000232783
KEfDxQ	finn-b-DM_NEUROPATHY	Diabetic neuropathy || id:finn-b-DM_NEUROPATHY	PRSS3	Wald ratio	1	-0.257419	0.152258	0.000908983
KG7REH	finn-b-DM_NEUROPATHY	Diabetic neuropathy || id:finn-b-DM_NEUROPATHY	CRP	Wald ratio	1	-1.16833	0.458889	0.000108964
KgXcmF	finn-b-DM_NEUROPATHY	Diabetic neuropathy || id:finn-b-DM_NEUROPATHY	POLI	Wald ratio	1	0.695926	0.526296	0.00186066
KhI5YZ	finn-b-DM_NEUROPATHY	Diabetic neuropathy || id:finn-b-DM_NEUROPATHY	IL15RA	Wald ratio	1	0.1015	0.107	0.00342825
KiRa27	finn-b-DM_NEUROPATHY	Diabetic neuropathy || id:finn-b-DM_NEUROPATHY	SPHK1	Wald ratio	1	-0.22	0.69	0.00749847
KiX1yA	finn-b-DM_NEUROPATHY	Diabetic neuropathy || id:finn-b-DM_NEUROPATHY	FMOD	Wald ratio	1	-0.136	0.2576	0.00597534
KJgd2p	finn-b-DM_NEUROPATHY	Diabetic neuropathy || id:finn-b-DM_NEUROPATHY	EPHB1	Wald ratio	1	0.150714	0.141786	0.00287795
kJPZ9J	finn-b-DM_NEUROPATHY	Diabetic neuropathy || id:finn-b-DM_NEUROPATHY	LYPLAL1	Wald ratio	1	-0.0233333	0.424	0.00956113
Kkm8iG	finn-b-DM_NEUROPATHY	Diabetic neuropathy || id:finn-b-DM_NEUROPATHY	DECR2	Wald ratio	1	-0.108696	0.17087	0.0052469
kkqP3L	finn-b-DM_NEUROPATHY	Diabetic neuropathy || id:finn-b-DM_NEUROPATHY	DNAJB1	Wald ratio	1	0.786	0.848	0.00353985
kLF9DT	finn-b-DM_NEUROPATHY	Diabetic neuropathy || id:finn-b-DM_NEUROPATHY	SERPINA3	Inverse variance weighted	2	0.291984	0.421461	0.00488442
kM9Slf	finn-b-DM_NEUROPATHY	Diabetic neuropathy || id:finn-b-DM_NEUROPATHY	TNFSF8	Wald ratio	1	0.0192857	0.282143	0.00945503
kNdPr5	finn-b-DM_NEUROPATHY	Diabetic neuropathy || id:finn-b-DM_NEUROPATHY	ADAMTS5	Wald ratio	1	0.235714	0.100893	0.000194765
KOfvdY	finn-b-DM_NEUROPATHY	Diabetic neuropathy || id:finn-b-DM_NEUROPATHY	TGFBR3	Wald ratio	1	0.548333	0.435	0.00207476
kOgv1K	finn-b-DM_NEUROPATHY	Diabetic neuropathy || id:finn-b-DM_NEUROPATHY	CD7	Wald ratio	1	-0.242444	0.223556	0.00278146
koXDqD	finn-b-DM_NEUROPATHY	Diabetic neuropathy || id:finn-b-DM_NEUROPATHY	ITPKA	Wald ratio	1	0.834286	0.575714	0.00147301
Kp2sWY	finn-b-DM_NEUROPATHY	Diabetic neuropathy || id:finn-b-DM_NEUROPATHY	CLEC1B	Wald ratio	1	0.4475	0.48625	0.00357412
KPgkZQ	finn-b-DM_NEUROPATHY	Diabetic neuropathy || id:finn-b-DM_NEUROPATHY	HSP90B1	Wald ratio	1	0.00527778	0.0602778	0.00930228
KPNq5Z	finn-b-DM_NEUROPATHY	Diabetic neuropathy || id:finn-b-DM_NEUROPATHY	C8G	Wald ratio	1	0.0567391	0.0858696	0.00508767
KPU9gG	finn-b-DM_NEUROPATHY	Diabetic neuropathy || id:finn-b-DM_NEUROPATHY	SLAMF6	Wald ratio	1	0.17	0.232381	0.00464439
KPXdo9	finn-b-DM_NEUROPATHY	Diabetic neuropathy || id:finn-b-DM_NEUROPATHY	VIT	Wald ratio	1	0.1025	0.11	0.0035143
KQ3kKs	finn-b-DM_NEUROPATHY	Diabetic neuropathy || id:finn-b-DM_NEUROPATHY	WFDC1	Wald ratio	1	0.0320455	0.0984091	0.007447
kQkyKQ	finn-b-DM_NEUROPATHY	Diabetic neuropathy || id:finn-b-DM_NEUROPATHY	PSAT1	Wald ratio	1	0.236	0.330667	0.00475407
KqxoJB	finn-b-DM_NEUROPATHY	Diabetic neuropathy || id:finn-b-DM_NEUROPATHY	CST7	Wald ratio	1	-0.119779	0.194926	0.00538895
KS1uCZ	finn-b-DM_NEUROPATHY	Diabetic neuropathy || id:finn-b-DM_NEUROPATHY	CRHBP	Wald ratio	1	0.0164	0.1856	0.00929589
KSFP4Q	finn-b-DM_NEUROPATHY	Diabetic neuropathy || id:finn-b-DM_NEUROPATHY	MAPK8	Wald ratio	1	1.035	0.681667	0.00128929
KsZBSu	finn-b-DM_NEUROPATHY	Diabetic neuropathy || id:finn-b-DM_NEUROPATHY	HAPLN1	Wald ratio	1	-0.375455	0.386364	0.00331168
kt2Aei	finn-b-DM_NEUROPATHY	Diabetic neuropathy || id:finn-b-DM_NEUROPATHY	TPP1	Wald ratio	1	-0.04	0.306923	0.00896309
KT2j9w	finn-b-DM_NEUROPATHY	Diabetic neuropathy || id:finn-b-DM_NEUROPATHY	RTP4	Wald ratio	1	-0.0230303	0.119394	0.00847042
kTpgoy	finn-b-DM_NEUROPATHY	Diabetic neuropathy || id:finn-b-DM_NEUROPATHY	KLK14	MR Egger	3	-0.161575	0.378553	0.00743179
kTpgoy	finn-b-DM_NEUROPATHY	Diabetic neuropathy || id:finn-b-DM_NEUROPATHY	KLK14	Weighted median	3	0.0610084	0.228785	0.00789729
kTpgoy	finn-b-DM_NEUROPATHY	Diabetic neuropathy || id:finn-b-DM_NEUROPATHY	KLK14	Inverse variance weighted	3	0.141046	0.244159	0.00563478
kTpgoy	finn-b-DM_NEUROPATHY	Diabetic neuropathy || id:finn-b-DM_NEUROPATHY	KLK14	Simple mode	3	0.0581426	0.314597	0.00870417
kTpgoy	finn-b-DM_NEUROPATHY	Diabetic neuropathy || id:finn-b-DM_NEUROPATHY	KLK14	Weighted mode	3	0.0302065	0.24421	0.0091287
kU3G5H	finn-b-DM_NEUROPATHY	Diabetic neuropathy || id:finn-b-DM_NEUROPATHY	ECH1	Wald ratio	1	-0.0197778	0.147111	0.00893054
kUfhM3	finn-b-DM_NEUROPATHY	Diabetic neuropathy || id:finn-b-DM_NEUROPATHY	NFASC	Wald ratio	1	-0.294167	0.228333	0.00197634
KuiVIQ	finn-b-DM_NEUROPATHY	Diabetic neuropathy || id:finn-b-DM_NEUROPATHY	DAPK2	Wald ratio	1	-0.189615	0.155	0.00221207
kuNCDd	finn-b-DM_NEUROPATHY	Diabetic neuropathy || id:finn-b-DM_NEUROPATHY	CTRB1	Wald ratio	1	-0.0195122	0.119024	0.00869783
KVcxDn	finn-b-DM_NEUROPATHY	Diabetic neuropathy || id:finn-b-DM_NEUROPATHY	ITIH4	Wald ratio	1	0.047619	0.312381	0.00878841
kWMW9F	finn-b-DM_NEUROPATHY	Diabetic neuropathy || id:finn-b-DM_NEUROPATHY	SPINK6	Wald ratio	1	-0.0711111	0.145926	0.00626039
KWvTlh	finn-b-DM_NEUROPATHY	Diabetic neuropathy || id:finn-b-DM_NEUROPATHY	SIGLEC7	Inverse variance weighted	2	0.0996527	0.135199	0.00461074
KWXCbA	finn-b-DM_NEUROPATHY	Diabetic neuropathy || id:finn-b-DM_NEUROPATHY	BOC	Wald ratio	1	0.11	0.15963	0.00490763
kxiNOp	finn-b-DM_NEUROPATHY	Diabetic neuropathy || id:finn-b-DM_NEUROPATHY	TPM4	Wald ratio	1	-0.58125	0.930417	0.00532155
kXZMfk	finn-b-DM_NEUROPATHY	Diabetic neuropathy || id:finn-b-DM_NEUROPATHY	B3GNT8	Wald ratio	1	0.0441463	0.0497561	0.00374942
KY7LB6	finn-b-DM_NEUROPATHY	Diabetic neuropathy || id:finn-b-DM_NEUROPATHY	NIT2	Wald ratio	1	0.59375	0.5075	0.00242021
KygFtf	finn-b-DM_NEUROPATHY	Diabetic neuropathy || id:finn-b-DM_NEUROPATHY	STAT6	Wald ratio	1	-0.166667	0.44	0.00704845
kYoSUj	finn-b-DM_NEUROPATHY	Diabetic neuropathy || id:finn-b-DM_NEUROPATHY	NLGN1	Wald ratio	1	0.729231	0.324615	0.000246755
KYSNnD	finn-b-DM_NEUROPATHY	Diabetic neuropathy || id:finn-b-DM_NEUROPATHY	KDR	Inverse variance weighted	2	-0.204583	0.106808	0.000554383
L0renc	finn-b-DM_NEUROPATHY	Diabetic neuropathy || id:finn-b-DM_NEUROPATHY	COL6A2	MR Egger	3	-0.00643204	1.99963	0.00997952
L0renc	finn-b-DM_NEUROPATHY	Diabetic neuropathy || id:finn-b-DM_NEUROPATHY	COL6A2	Weighted median	3	-0.109682	0.164304	0.00504418
L0renc	finn-b-DM_NEUROPATHY	Diabetic neuropathy || id:finn-b-DM_NEUROPATHY	COL6A2	Inverse variance weighted	3	-0.111154	0.156447	0.00477401
L0renc	finn-b-DM_NEUROPATHY	Diabetic neuropathy || id:finn-b-DM_NEUROPATHY	COL6A2	Simple mode	3	-0.118769	0.237446	0.00666552
L0renc	finn-b-DM_NEUROPATHY	Diabetic neuropathy || id:finn-b-DM_NEUROPATHY	COL6A2	Weighted mode	3	-0.107689	0.171864	0.0059491
l1dvVx	finn-b-DM_NEUROPATHY	Diabetic neuropathy || id:finn-b-DM_NEUROPATHY	CBLN4	Inverse variance weighted	2	-0.109601	0.206191	0.00595035
l2bCzU	finn-b-DM_NEUROPATHY	Diabetic neuropathy || id:finn-b-DM_NEUROPATHY	LHB	Wald ratio	1	0.23	0.127727	0.000717483
L2Fdnj	finn-b-DM_NEUROPATHY	Diabetic neuropathy || id:finn-b-DM_NEUROPATHY	ECM1	Wald ratio	1	-0.0407463	0.0592537	0.00491669
l3IGgh	finn-b-DM_NEUROPATHY	Diabetic neuropathy || id:finn-b-DM_NEUROPATHY	GCA	Wald ratio	1	0.0127907	0.140698	0.00927565
L4GqX8	finn-b-DM_NEUROPATHY	Diabetic neuropathy || id:finn-b-DM_NEUROPATHY	BST1	Wald ratio	1	-0.0602857	0.0402143	0.00133845
L8D59J	finn-b-DM_NEUROPATHY	Diabetic neuropathy || id:finn-b-DM_NEUROPATHY	ASGR1	Wald ratio	1	0.251	0.449	0.00576148
L8SrUG	finn-b-DM_NEUROPATHY	Diabetic neuropathy || id:finn-b-DM_NEUROPATHY	DTD2	Inverse variance weighted	2	0.192211	0.320404	0.00548571
l9sIAb	finn-b-DM_NEUROPATHY	Diabetic neuropathy || id:finn-b-DM_NEUROPATHY	KIR2DL4	Wald ratio	1	0.240667	0.279333	0.00388921
lA8Y0G	finn-b-DM_NEUROPATHY	Diabetic neuropathy || id:finn-b-DM_NEUROPATHY	COLGALT1	Wald ratio	1	0.438462	0.303077	0.00147981
lAk5Sp	finn-b-DM_NEUROPATHY	Diabetic neuropathy || id:finn-b-DM_NEUROPATHY	BDNF	Wald ratio	1	0.217692	0.508462	0.0066855
lawvzA	finn-b-DM_NEUROPATHY	Diabetic neuropathy || id:finn-b-DM_NEUROPATHY	KREMEN1	Wald ratio	1	0.12381	0.21	0.0055548
Lb7DYr	finn-b-DM_NEUROPATHY	Diabetic neuropathy || id:finn-b-DM_NEUROPATHY	CLN5	Wald ratio	1	-0.391176	0.381765	0.00305527
LCVcGm	finn-b-DM_NEUROPATHY	Diabetic neuropathy || id:finn-b-DM_NEUROPATHY	CTSB	Wald ratio	1	-0.100164	0.09	0.00265737
LejAAP	finn-b-DM_NEUROPATHY	Diabetic neuropathy || id:finn-b-DM_NEUROPATHY	MAP1LC3A	Wald ratio	1	-0.034	0.792	0.00965758
LeSL47	finn-b-DM_NEUROPATHY	Diabetic neuropathy || id:finn-b-DM_NEUROPATHY	FAM49B	Wald ratio	1	-0.302	0.782	0.00699357
leyRkE	finn-b-DM_NEUROPATHY	Diabetic neuropathy || id:finn-b-DM_NEUROPATHY	ROBO1	Wald ratio	1	-0.818	0.399	0.000403522
LfHZRa	finn-b-DM_NEUROPATHY	Diabetic neuropathy || id:finn-b-DM_NEUROPATHY	STAMBPL1	Inverse variance weighted	2	0.490733	0.3565	0.00168658
lFJIPl	finn-b-DM_NEUROPATHY	Diabetic neuropathy || id:finn-b-DM_NEUROPATHY	GM2A	Wald ratio	1	0.0675	0.17625	0.00701736
lfSpRh	finn-b-DM_NEUROPATHY	Diabetic neuropathy || id:finn-b-DM_NEUROPATHY	FUT8	Wald ratio	1	0.118857	0.0478095	0.000129168
lG1RO6	finn-b-DM_NEUROPATHY	Diabetic neuropathy || id:finn-b-DM_NEUROPATHY	JUND	Wald ratio	1	0.525	0.686667	0.00444532
lghqrp	finn-b-DM_NEUROPATHY	Diabetic neuropathy || id:finn-b-DM_NEUROPATHY	DCTPP1	Wald ratio	1	-1.51167	0.795	0.000572408
LHAaUw	finn-b-DM_NEUROPATHY	Diabetic neuropathy || id:finn-b-DM_NEUROPATHY	TGM4	Wald ratio	1	-0.384	0.784	0.00624278
lI0eK6	finn-b-DM_NEUROPATHY	Diabetic neuropathy || id:finn-b-DM_NEUROPATHY	TPI1	Wald ratio	1	-0.47	0.745	0.00528124
lICeaq	finn-b-DM_NEUROPATHY	Diabetic neuropathy || id:finn-b-DM_NEUROPATHY	ALAD	Wald ratio	1	0.00928571	0.175476	0.00957798
LiTRcX	finn-b-DM_NEUROPATHY	Diabetic neuropathy || id:finn-b-DM_NEUROPATHY	RIPK2	Wald ratio	1	-0.825	0.63375	0.00192993
LjiibO	finn-b-DM_NEUROPATHY	Diabetic neuropathy || id:finn-b-DM_NEUROPATHY	PXDN	Wald ratio	1	-0.05	0.281333	0.00858939
ljsMjr	finn-b-DM_NEUROPATHY	Diabetic neuropathy || id:finn-b-DM_NEUROPATHY	SNPH	Wald ratio	1	-0.36	0.695714	0.00604839
LkcNyE	finn-b-DM_NEUROPATHY	Diabetic neuropathy || id:finn-b-DM_NEUROPATHY	PCSK2	Wald ratio	1	-0.51625	0.48875	0.00290847
llzERr	finn-b-DM_NEUROPATHY	Diabetic neuropathy || id:finn-b-DM_NEUROPATHY	VNN2	Inverse variance weighted	2	0.0216834	0.145082	0.00881193
lMABEq	finn-b-DM_NEUROPATHY	Diabetic neuropathy || id:finn-b-DM_NEUROPATHY	PDXK	Wald ratio	1	-0.0907692	0.313077	0.00771873
lNBbc1	finn-b-DM_NEUROPATHY	Diabetic neuropathy || id:finn-b-DM_NEUROPATHY	B3GNT2	Inverse variance weighted	2	-0.261998	0.240056	0.00275097
lNodTl	finn-b-DM_NEUROPATHY	Diabetic neuropathy || id:finn-b-DM_NEUROPATHY	LEAP2	Wald ratio	1	-0.0275	0.1415	0.00845905
LnSE4d	finn-b-DM_NEUROPATHY	Diabetic neuropathy || id:finn-b-DM_NEUROPATHY	BPIFB1	Inverse variance weighted	2	0.0541695	0.271009	0.00841574
LO2M8g	finn-b-DM_NEUROPATHY	Diabetic neuropathy || id:finn-b-DM_NEUROPATHY	CA11	Wald ratio	1	-0.345	0.29	0.00234182
LPpJER	finn-b-DM_NEUROPATHY	Diabetic neuropathy || id:finn-b-DM_NEUROPATHY	KIR2DL2	Wald ratio	1	-1.444	0.878	0.00100043
LPQP5T	finn-b-DM_NEUROPATHY	Diabetic neuropathy || id:finn-b-DM_NEUROPATHY	ACADM	Wald ratio	1	-0.113036	0.809821	0.00888991
lQ1WI6	finn-b-DM_NEUROPATHY	Diabetic neuropathy || id:finn-b-DM_NEUROPATHY	GSTZ1	Wald ratio	1	-0.00947826	0.0347826	0.00785238
LrbP57	finn-b-DM_NEUROPATHY	Diabetic neuropathy || id:finn-b-DM_NEUROPATHY	AKR1B1	Inverse variance weighted	2	-0.222419	0.418071	0.00594718
lRVI18	finn-b-DM_NEUROPATHY	Diabetic neuropathy || id:finn-b-DM_NEUROPATHY	SEMA4A	Wald ratio	1	0.264706	0.234118	0.00258201
lrxzk1	finn-b-DM_NEUROPATHY	Diabetic neuropathy || id:finn-b-DM_NEUROPATHY	IL2RA	Wald ratio	1	-0.495	0.923333	0.00591889
Lsn0QO	finn-b-DM_NEUROPATHY	Diabetic neuropathy || id:finn-b-DM_NEUROPATHY	COL15A1	Wald ratio	1	0.0381818	0.269545	0.00887354
Ltm3Sr	finn-b-DM_NEUROPATHY	Diabetic neuropathy || id:finn-b-DM_NEUROPATHY	CCL4L1	Inverse variance weighted	2	0.115291	0.388091	0.00766411
ltMBqL	finn-b-DM_NEUROPATHY	Diabetic neuropathy || id:finn-b-DM_NEUROPATHY	IL6R	Wald ratio	1	0.00643564	0.0420792	0.00878445
lTmGbs	finn-b-DM_NEUROPATHY	Diabetic neuropathy || id:finn-b-DM_NEUROPATHY	VEGFC	Wald ratio	1	0.25125	0.214	0.00240369
lToN5c	finn-b-DM_NEUROPATHY	Diabetic neuropathy || id:finn-b-DM_NEUROPATHY	TNFRSF1B	Wald ratio	1	0.155778	0.355333	0.00661097
Ltz8r3	finn-b-DM_NEUROPATHY	Diabetic neuropathy || id:finn-b-DM_NEUROPATHY	ICAM1	Wald ratio	1	0.0637719	0.0342982	0.000629797
lvflG4	finn-b-DM_NEUROPATHY	Diabetic neuropathy || id:finn-b-DM_NEUROPATHY	ANGPT2	Wald ratio	1	-0.0707692	0.310769	0.00819862
lVZk6E	finn-b-DM_NEUROPATHY	Diabetic neuropathy || id:finn-b-DM_NEUROPATHY	AES	Wald ratio	1	1.368	0.808	0.000904423
lwcmV1	finn-b-DM_NEUROPATHY	Diabetic neuropathy || id:finn-b-DM_NEUROPATHY	NAAA	Wald ratio	1	-0.0135821	0.16806	0.00935587
lWK7R4	finn-b-DM_NEUROPATHY	Diabetic neuropathy || id:finn-b-DM_NEUROPATHY	B4GALT2	Inverse variance weighted	2	0.293315	0.206268	0.00155024
lWmvJ4	finn-b-DM_NEUROPATHY	Diabetic neuropathy || id:finn-b-DM_NEUROPATHY	F5	Inverse variance weighted	2	-0.172786	0.133886	0.00196863
m0sJ37	finn-b-DM_NEUROPATHY	Diabetic neuropathy || id:finn-b-DM_NEUROPATHY	NAGK	Wald ratio	1	0.547647	0.241176	0.000231632
M2n6qd	finn-b-DM_NEUROPATHY	Diabetic neuropathy || id:finn-b-DM_NEUROPATHY	CAMP	Wald ratio	1	-0.174	0.477	0.00715276
m2ZaK3	finn-b-DM_NEUROPATHY	Diabetic neuropathy || id:finn-b-DM_NEUROPATHY	NOG	Wald ratio	1	-0.0254762	0.147698	0.00863054
m69UbV	finn-b-DM_NEUROPATHY	Diabetic neuropathy || id:finn-b-DM_NEUROPATHY	GGH	Wald ratio	1	0.118571	0.106032	0.00263454
m6StUT	finn-b-DM_NEUROPATHY	Diabetic neuropathy || id:finn-b-DM_NEUROPATHY	MRC1	Wald ratio	1	0.260164	0.097377	7.54642e-05
Mavecb	finn-b-DM_NEUROPATHY	Diabetic neuropathy || id:finn-b-DM_NEUROPATHY	AFM	Wald ratio	1	-0.323158	0.226316	0.00153319
mAyJ2h	finn-b-DM_NEUROPATHY	Diabetic neuropathy || id:finn-b-DM_NEUROPATHY	CHAD	Wald ratio	1	-0.42	0.73	0.0056506
McAio4	finn-b-DM_NEUROPATHY	Diabetic neuropathy || id:finn-b-DM_NEUROPATHY	CAT	Wald ratio	1	0.278571	0.229048	0.00223903
MccEbq	finn-b-DM_NEUROPATHY	Diabetic neuropathy || id:finn-b-DM_NEUROPATHY	LINGO1	Wald ratio	1	1.01833	0.666667	0.00126637
MDlijr	finn-b-DM_NEUROPATHY	Diabetic neuropathy || id:finn-b-DM_NEUROPATHY	PSG5	Inverse variance weighted	2	0.276488	0.141841	0.000512626
MDtcb5	finn-b-DM_NEUROPATHY	Diabetic neuropathy || id:finn-b-DM_NEUROPATHY	FLRT2	Inverse variance weighted	2	-0.0361344	0.282032	0.00898053
mENw8Q	finn-b-DM_NEUROPATHY	Diabetic neuropathy || id:finn-b-DM_NEUROPATHY	COLEC12	Wald ratio	1	0.124375	0.291875	0.00670017
mepYnW	finn-b-DM_NEUROPATHY	Diabetic neuropathy || id:finn-b-DM_NEUROPATHY	GPNMB	Wald ratio	1	-0.104	0.3285	0.00751554
mFe1qP	finn-b-DM_NEUROPATHY	Diabetic neuropathy || id:finn-b-DM_NEUROPATHY	RGS18	Wald ratio	1	-0.19	0.651667	0.00770623
MfFrkq	finn-b-DM_NEUROPATHY	Diabetic neuropathy || id:finn-b-DM_NEUROPATHY	TCN1	Wald ratio	1	-0.100408	0.129184	0.00437011
mhooEx	finn-b-DM_NEUROPATHY	Diabetic neuropathy || id:finn-b-DM_NEUROPATHY	VEGFA	Inverse variance weighted	2	0.0498951	0.129191	0.00699339
MiFBmH	finn-b-DM_NEUROPATHY	Diabetic neuropathy || id:finn-b-DM_NEUROPATHY	ANXA7	Wald ratio	1	-1.3575	1.0555	0.00198401
miIC2J	finn-b-DM_NEUROPATHY	Diabetic neuropathy || id:finn-b-DM_NEUROPATHY	F2	Wald ratio	1	-0.319	0.417	0.00444279
mJ075k	finn-b-DM_NEUROPATHY	Diabetic neuropathy || id:finn-b-DM_NEUROPATHY	BIN1	Wald ratio	1	-0.393077	0.310769	0.00205925
MkhbVD	finn-b-DM_NEUROPATHY	Diabetic neuropathy || id:finn-b-DM_NEUROPATHY	PCSK1	Wald ratio	1	-0.00784091	0.0490909	0.008731
MKNToO	finn-b-DM_NEUROPATHY	Diabetic neuropathy || id:finn-b-DM_NEUROPATHY	PDGFRB	Wald ratio	1	0.024322	0.0338983	0.00473066
mM7LZo	finn-b-DM_NEUROPATHY	Diabetic neuropathy || id:finn-b-DM_NEUROPATHY	CFL2	Wald ratio	1	-0.0626667	0.392667	0.00873202
mM7rza	finn-b-DM_NEUROPATHY	Diabetic neuropathy || id:finn-b-DM_NEUROPATHY	PLA2G7	Wald ratio	1	0.179091	0.382727	0.00639832
MmA3Or	finn-b-DM_NEUROPATHY	Diabetic neuropathy || id:finn-b-DM_NEUROPATHY	SIGLEC14	Inverse variance weighted	2	-0.133291	0.0666073	0.000453762
MMeguG	finn-b-DM_NEUROPATHY	Diabetic neuropathy || id:finn-b-DM_NEUROPATHY	PATE4	Wald ratio	1	0.611538	0.320769	0.000565886
MnGgNw	finn-b-DM_NEUROPATHY	Diabetic neuropathy || id:finn-b-DM_NEUROPATHY	DSG2	Inverse variance weighted	2	-0.205334	0.183836	0.0026402
mNwLI0	finn-b-DM_NEUROPATHY	Diabetic neuropathy || id:finn-b-DM_NEUROPATHY	NRCAM	Wald ratio	1	0.194286	0.615714	0.00752348
MOC5ff	finn-b-DM_NEUROPATHY	Diabetic neuropathy || id:finn-b-DM_NEUROPATHY	KLK13	Wald ratio	1	0.154091	0.0929545	0.000973777
ModcqG	finn-b-DM_NEUROPATHY	Diabetic neuropathy || id:finn-b-DM_NEUROPATHY	EGFR	Inverse variance weighted	2	-0.0893381	0.315916	0.00777338
mOVvrB	finn-b-DM_NEUROPATHY	Diabetic neuropathy || id:finn-b-DM_NEUROPATHY	SLAMF7	Wald ratio	1	0.0700787	0.0496063	0.00157744
mp1MUJ	finn-b-DM_NEUROPATHY	Diabetic neuropathy || id:finn-b-DM_NEUROPATHY	BTNL8	Wald ratio	1	-0.0211765	0.391176	0.00956827
Mp7K18	finn-b-DM_NEUROPATHY	Diabetic neuropathy || id:finn-b-DM_NEUROPATHY	NOTUM	Wald ratio	1	-1.62357	0.525714	2.01295e-05
MPbwtt	finn-b-DM_NEUROPATHY	Diabetic neuropathy || id:finn-b-DM_NEUROPATHY	MYOM2	Wald ratio	1	0.512857	0.682857	0.00452625
mPCKAo	finn-b-DM_NEUROPATHY	Diabetic neuropathy || id:finn-b-DM_NEUROPATHY	HEBP1	Inverse variance weighted	2	-0.000612675	0.0948532	0.00994846
MPOu0C	finn-b-DM_NEUROPATHY	Diabetic neuropathy || id:finn-b-DM_NEUROPATHY	TDGF1	Wald ratio	1	0.502143	0.281429	0.000743808
MRe3TM	finn-b-DM_NEUROPATHY	Diabetic neuropathy || id:finn-b-DM_NEUROPATHY	TNFSF15	Wald ratio	1	-2.00857	0.908571	0.000270572
MRrG9P	finn-b-DM_NEUROPATHY	Diabetic neuropathy || id:finn-b-DM_NEUROPATHY	RCAN1	Wald ratio	1	-1.189	0.747333	0.00111612
msC8C6	finn-b-DM_NEUROPATHY	Diabetic neuropathy || id:finn-b-DM_NEUROPATHY	CPXM1	Wald ratio	1	-0.612872	0.185745	9.68428e-06
MSdDSA	finn-b-DM_NEUROPATHY	Diabetic neuropathy || id:finn-b-DM_NEUROPATHY	ASF1A	Wald ratio	1	-0.356364	0.771364	0.00644087
mSX9qo	finn-b-DM_NEUROPATHY	Diabetic neuropathy || id:finn-b-DM_NEUROPATHY	NUDCD3	Wald ratio	1	0.51375	0.6025	0.00393827
mtZoWA	finn-b-DM_NEUROPATHY	Diabetic neuropathy || id:finn-b-DM_NEUROPATHY	ISG15	Wald ratio	1	0.146129	0.127419	0.0025145
MuoZSU	finn-b-DM_NEUROPATHY	Diabetic neuropathy || id:finn-b-DM_NEUROPATHY	VWC2	Wald ratio	1	0.295	0.245	0.00228558
MUXdhp	finn-b-DM_NEUROPATHY	Diabetic neuropathy || id:finn-b-DM_NEUROPATHY	COCH	Wald ratio	1	-0.0254545	0.147045	0.00862568
mw4afQ	finn-b-DM_NEUROPATHY	Diabetic neuropathy || id:finn-b-DM_NEUROPATHY	MAN1A2	Wald ratio	1	0.0896667	0.206333	0.00663873
MWAWws	finn-b-DM_NEUROPATHY	Diabetic neuropathy || id:finn-b-DM_NEUROPATHY	NUDT12	Wald ratio	1	0.127273	0.413636	0.00758316
MWDENN	finn-b-DM_NEUROPATHY	Diabetic neuropathy || id:finn-b-DM_NEUROPATHY	PLXNA4	Wald ratio	1	0.302	0.455	0.00506859
MWGMPS	finn-b-DM_NEUROPATHY	Diabetic neuropathy || id:finn-b-DM_NEUROPATHY	CD300C	Inverse variance weighted	2	0.0149981	0.163478	0.00926901
Mxa9zd	finn-b-DM_NEUROPATHY	Diabetic neuropathy || id:finn-b-DM_NEUROPATHY	CHST12	Wald ratio	1	-0.4335	0.2675	0.00105112
mY7w3h	finn-b-DM_NEUROPATHY	Diabetic neuropathy || id:finn-b-DM_NEUROPATHY	IFIT3	Wald ratio	1	-0.863333	0.528889	0.00102605
MYBeZx	finn-b-DM_NEUROPATHY	Diabetic neuropathy || id:finn-b-DM_NEUROPATHY	OBP2B	Wald ratio	1	0.0194595	0.114324	0.00864843
myOr3N	finn-b-DM_NEUROPATHY	Diabetic neuropathy || id:finn-b-DM_NEUROPATHY	MTHFD2	Wald ratio	1	0.222727	1.15636	0.00847264
mzbW2y	finn-b-DM_NEUROPATHY	Diabetic neuropathy || id:finn-b-DM_NEUROPATHY	PLA2G12B	Wald ratio	1	0.22	0.541333	0.00684446
mZgB8a	finn-b-DM_NEUROPATHY	Diabetic neuropathy || id:finn-b-DM_NEUROPATHY	FUT3	Wald ratio	1	0.0880303	0.0628788	0.00161513
mZokO3	finn-b-DM_NEUROPATHY	Diabetic neuropathy || id:finn-b-DM_NEUROPATHY	FGG	Wald ratio	1	0.514444	0.287222	0.000732768
mZT81q	finn-b-DM_NEUROPATHY	Diabetic neuropathy || id:finn-b-DM_NEUROPATHY	KRT1	Wald ratio	1	-0.2575	0.57125	0.00652158
N0B2rF	finn-b-DM_NEUROPATHY	Diabetic neuropathy || id:finn-b-DM_NEUROPATHY	CEACAM8	Wald ratio	1	0.801429	0.614286	0.00192012
N2R8o8	finn-b-DM_NEUROPATHY	Diabetic neuropathy || id:finn-b-DM_NEUROPATHY	APOA5	Wald ratio	1	-0.0849206	0.0635714	0.00181605
n2t9iq	finn-b-DM_NEUROPATHY	Diabetic neuropathy || id:finn-b-DM_NEUROPATHY	FABP2	Wald ratio	1	-0.916667	0.758333	0.00226743
N330Td	finn-b-DM_NEUROPATHY	Diabetic neuropathy || id:finn-b-DM_NEUROPATHY	LEPR	Wald ratio	1	-0.0171942	0.0431655	0.00690384
n4J33i	finn-b-DM_NEUROPATHY	Diabetic neuropathy || id:finn-b-DM_NEUROPATHY	KIRREL2	Wald ratio	1	-0.959615	0.384231	0.000125073
n6I5sy	finn-b-DM_NEUROPATHY	Diabetic neuropathy || id:finn-b-DM_NEUROPATHY	RGMA	Wald ratio	1	0.755	0.62375	0.00226117
N9ZN2b	finn-b-DM_NEUROPATHY	Diabetic neuropathy || id:finn-b-DM_NEUROPATHY	GLRX2	Wald ratio	1	0.216364	0.286364	0.00449916
nB5Nv1	finn-b-DM_NEUROPATHY	Diabetic neuropathy || id:finn-b-DM_NEUROPATHY	REG1B	Wald ratio	1	-0.24283	0.242642	0.00316934
ngOTem	finn-b-DM_NEUROPATHY	Diabetic neuropathy || id:finn-b-DM_NEUROPATHY	CHIT1	MR Egger	3	0.163016	0.10795	0.00372363
ngOTem	finn-b-DM_NEUROPATHY	Diabetic neuropathy || id:finn-b-DM_NEUROPATHY	CHIT1	Weighted median	3	0.117392	0.0786981	0.00135785
ngOTem	finn-b-DM_NEUROPATHY	Diabetic neuropathy || id:finn-b-DM_NEUROPATHY	CHIT1	Inverse variance weighted	3	0.112843	0.0750472	0.00132676
ngOTem	finn-b-DM_NEUROPATHY	Diabetic neuropathy || id:finn-b-DM_NEUROPATHY	CHIT1	Simple mode	3	0.0037897	0.147028	0.00981777
ngOTem	finn-b-DM_NEUROPATHY	Diabetic neuropathy || id:finn-b-DM_NEUROPATHY	CHIT1	Weighted mode	3	0.127963	0.079106	0.00247147
nHIFnm	finn-b-DM_NEUROPATHY	Diabetic neuropathy || id:finn-b-DM_NEUROPATHY	CPB2	Wald ratio	1	-0.1214	0.0808	0.00132974
NHjdU2	finn-b-DM_NEUROPATHY	Diabetic neuropathy || id:finn-b-DM_NEUROPATHY	FKBP1B	Wald ratio	1	0.223077	0.211154	0.00290755
nhpQOa	finn-b-DM_NEUROPATHY	Diabetic neuropathy || id:finn-b-DM_NEUROPATHY	F2	Wald ratio	1	-0.29	0.379091	0.00444279
NHZj2i	finn-b-DM_NEUROPATHY	Diabetic neuropathy || id:finn-b-DM_NEUROPATHY	APCS	Inverse variance weighted	2	0.197209	0.159386	0.00215973
nIce24	finn-b-DM_NEUROPATHY	Diabetic neuropathy || id:finn-b-DM_NEUROPATHY	AKR7A2	Wald ratio	1	-0.214667	0.286667	0.00453955
NImPyQ	finn-b-DM_NEUROPATHY	Diabetic neuropathy || id:finn-b-DM_NEUROPATHY	SORCS1	Wald ratio	1	-0.208333	0.666667	0.00754661
niqyDa	finn-b-DM_NEUROPATHY	Diabetic neuropathy || id:finn-b-DM_NEUROPATHY	CD8A	Wald ratio	1	-0.11725	0.163	0.00471941
nIzfZn	finn-b-DM_NEUROPATHY	Diabetic neuropathy || id:finn-b-DM_NEUROPATHY	THYN1	Wald ratio	1	-1.09667	0.875	0.00210084
NkhDc7	finn-b-DM_NEUROPATHY	Diabetic neuropathy || id:finn-b-DM_NEUROPATHY	PYGL	Inverse variance weighted	2	0.505871	0.332823	0.00128526
nKKRhK	finn-b-DM_NEUROPATHY	Diabetic neuropathy || id:finn-b-DM_NEUROPATHY	PCBD1	Wald ratio	1	-0.0442857	0.293571	0.00880093
nlSB0g	finn-b-DM_NEUROPATHY	Diabetic neuropathy || id:finn-b-DM_NEUROPATHY	PLXNA1	Wald ratio	1	0.2396	0.1692	0.00156753
nMTozu	finn-b-DM_NEUROPATHY	Diabetic neuropathy || id:finn-b-DM_NEUROPATHY	DPY30	Wald ratio	1	-0.681	0.699	0.00329933
NMZgL7	finn-b-DM_NEUROPATHY	Diabetic neuropathy || id:finn-b-DM_NEUROPATHY	NID1	Wald ratio	1	-0.284615	0.33	0.00388428
Nn1UXb	finn-b-DM_NEUROPATHY	Diabetic neuropathy || id:finn-b-DM_NEUROPATHY	ASL	Wald ratio	1	-0.0275	0.336667	0.00934899
nnfp5R	finn-b-DM_NEUROPATHY	Diabetic neuropathy || id:finn-b-DM_NEUROPATHY	FAM151A	Wald ratio	1	0.038125	0.125625	0.00761522
nnn0lw	finn-b-DM_NEUROPATHY	Diabetic neuropathy || id:finn-b-DM_NEUROPATHY	IMPAD1	Wald ratio	1	-0.749545	0.392727	0.000563183
NNOqjv	finn-b-DM_NEUROPATHY	Diabetic neuropathy || id:finn-b-DM_NEUROPATHY	TNFRSF11B	Inverse variance weighted	2	0.0486409	0.438726	0.00911721
NpFek6	finn-b-DM_NEUROPATHY	Diabetic neuropathy || id:finn-b-DM_NEUROPATHY	BPHL	Wald ratio	1	0.167619	0.359048	0.00640612
NQlpxZ	finn-b-DM_NEUROPATHY	Diabetic neuropathy || id:finn-b-DM_NEUROPATHY	C4BPA	Wald ratio	1	0.252	0.4	0.00528695
nQUPeN	finn-b-DM_NEUROPATHY	Diabetic neuropathy || id:finn-b-DM_NEUROPATHY	CLMP	Wald ratio	1	-0.200952	0.196667	0.00306879
NQzLKY	finn-b-DM_NEUROPATHY	Diabetic neuropathy || id:finn-b-DM_NEUROPATHY	BMP7	Wald ratio	1	-1.15167	0.761667	0.00130525
NS4TOH	finn-b-DM_NEUROPATHY	Diabetic neuropathy || id:finn-b-DM_NEUROPATHY	B4GALT1	Wald ratio	1	-0.0773333	0.198333	0.00696599
NsRwpJ	finn-b-DM_NEUROPATHY	Diabetic neuropathy || id:finn-b-DM_NEUROPATHY	PRSS57	Wald ratio	1	-0.128571	0.0889796	0.00148471
NSWQ6m	finn-b-DM_NEUROPATHY	Diabetic neuropathy || id:finn-b-DM_NEUROPATHY	LGR4	Wald ratio	1	-0.680857	0.703143	0.00332892
NT6jOv	finn-b-DM_NEUROPATHY	Diabetic neuropathy || id:finn-b-DM_NEUROPATHY	DTYMK	Wald ratio	1	0.766875	0.831875	0.003566
NuIYMR	finn-b-DM_NEUROPATHY	Diabetic neuropathy || id:finn-b-DM_NEUROPATHY	LGALS2	Wald ratio	1	0.0257143	0.195238	0.00895216
NwocOx	finn-b-DM_NEUROPATHY	Diabetic neuropathy || id:finn-b-DM_NEUROPATHY	IL17B	Wald ratio	1	0.691429	0.641429	0.00281056
nWV0uv	finn-b-DM_NEUROPATHY	Diabetic neuropathy || id:finn-b-DM_NEUROPATHY	ABO	Wald ratio	1	-0.219057	0.121321	0.00070981
NxsoaR	finn-b-DM_NEUROPATHY	Diabetic neuropathy || id:finn-b-DM_NEUROPATHY	GSTP1	Wald ratio	1	-0.350769	0.3	0.00242311
nyYbe2	finn-b-DM_NEUROPATHY	Diabetic neuropathy || id:finn-b-DM_NEUROPATHY	IL16	Wald ratio	1	0.0785849	0.0879245	0.00371441
o0e5Cy	finn-b-DM_NEUROPATHY	Diabetic neuropathy || id:finn-b-DM_NEUROPATHY	KLK12	Wald ratio	1	0.532857	0.280714	0.000576673
O1VQAj	finn-b-DM_NEUROPATHY	Diabetic neuropathy || id:finn-b-DM_NEUROPATHY	NT5C3L	Wald ratio	1	0.106774	0.0667742	0.00109813
O22uUy	finn-b-DM_NEUROPATHY	Diabetic neuropathy || id:finn-b-DM_NEUROPATHY	LEFTY2	Wald ratio	1	0.0577465	0.0564789	0.00306571
O2CK1O	finn-b-DM_NEUROPATHY	Diabetic neuropathy || id:finn-b-DM_NEUROPATHY	IL17RD	Wald ratio	1	-0.18875	0.184583	0.0030651
o34SrK	finn-b-DM_NEUROPATHY	Diabetic neuropathy || id:finn-b-DM_NEUROPATHY	HGFAC	Wald ratio	1	0.0187097	0.143871	0.00896531
O4GYsM	finn-b-DM_NEUROPATHY	Diabetic neuropathy || id:finn-b-DM_NEUROPATHY	INPP5B	Wald ratio	1	0.28	0.247333	0.00257603
O5pDko	finn-b-DM_NEUROPATHY	Diabetic neuropathy || id:finn-b-DM_NEUROPATHY	B3GALTL	Wald ratio	1	0.0485185	0.16037	0.0076224
o6auoc	finn-b-DM_NEUROPATHY	Diabetic neuropathy || id:finn-b-DM_NEUROPATHY	SOD3	Wald ratio	1	-0.0453571	0.158929	0.00775343
O6yV8r	finn-b-DM_NEUROPATHY	Diabetic neuropathy || id:finn-b-DM_NEUROPATHY	PDIA5	Wald ratio	1	0.0326984	0.0636508	0.00607451
o8XynN	finn-b-DM_NEUROPATHY	Diabetic neuropathy || id:finn-b-DM_NEUROPATHY	BLVRA	Wald ratio	1	0.0310345	0.402759	0.0093858
O8ZxKU	finn-b-DM_NEUROPATHY	Diabetic neuropathy || id:finn-b-DM_NEUROPATHY	GXYLT1	Wald ratio	1	-0.138	0.394	0.00726148
OAQo22	finn-b-DM_NEUROPATHY	Diabetic neuropathy || id:finn-b-DM_NEUROPATHY	PLEK	Wald ratio	1	-0.335	0.394	0.00395184
OAXsRZ	finn-b-DM_NEUROPATHY	Diabetic neuropathy || id:finn-b-DM_NEUROPATHY	YWHAB	Wald ratio	1	0.304444	0.256667	0.00235564
Ob2vnE	finn-b-DM_NEUROPATHY	Diabetic neuropathy || id:finn-b-DM_NEUROPATHY	PLAUR	Inverse variance weighted	2	0.030291	0.215653	0.00888296
ObsLVQ	finn-b-DM_NEUROPATHY	Diabetic neuropathy || id:finn-b-DM_NEUROPATHY	ADH1A	Wald ratio	1	-0.240667	0.591667	0.00684184
Oc0W2b	finn-b-DM_NEUROPATHY	Diabetic neuropathy || id:finn-b-DM_NEUROPATHY	RAD23B	Wald ratio	1	-0.41	0.87	0.00637452
OC66Uz	finn-b-DM_NEUROPATHY	Diabetic neuropathy || id:finn-b-DM_NEUROPATHY	ITIH1	Wald ratio	1	0.146275	0.0788235	0.000634933
ocMs6H	finn-b-DM_NEUROPATHY	Diabetic neuropathy || id:finn-b-DM_NEUROPATHY	ITIH3	Wald ratio	1	-0.0728302	0.158208	0.00645268
oCY34e	finn-b-DM_NEUROPATHY	Diabetic neuropathy || id:finn-b-DM_NEUROPATHY	KLK10	Wald ratio	1	-0.060566	0.176792	0.00731912
odlLIb	finn-b-DM_NEUROPATHY	Diabetic neuropathy || id:finn-b-DM_NEUROPATHY	PLA2R1	Wald ratio	1	0.0155263	0.0514474	0.00762812
OdlRpA	finn-b-DM_NEUROPATHY	Diabetic neuropathy || id:finn-b-DM_NEUROPATHY	TNFRSF19	Wald ratio	1	0.323333	0.587778	0.00582255
oEoGLr	finn-b-DM_NEUROPATHY	Diabetic neuropathy || id:finn-b-DM_NEUROPATHY	LRPAP1	Wald ratio	1	-0.0485185	0.214815	0.00821309
OHBl9t	finn-b-DM_NEUROPATHY	Diabetic neuropathy || id:finn-b-DM_NEUROPATHY	C1QTNF5	Wald ratio	1	-0.175357	0.18	0.00329954
oHoefv	finn-b-DM_NEUROPATHY	Diabetic neuropathy || id:finn-b-DM_NEUROPATHY	NTM	Inverse variance weighted	2	-0.145723	0.105638	0.00167754
OjR94q	finn-b-DM_NEUROPATHY	Diabetic neuropathy || id:finn-b-DM_NEUROPATHY	UST	Inverse variance weighted	2	-0.18477	0.302041	0.00540711
Ojyef3	finn-b-DM_NEUROPATHY	Diabetic neuropathy || id:finn-b-DM_NEUROPATHY	CMPK1	Wald ratio	1	-0.144706	0.480588	0.00763337
OL3cmZ	finn-b-DM_NEUROPATHY	Diabetic neuropathy || id:finn-b-DM_NEUROPATHY	IGFBP1	Wald ratio	1	0.395	0.51125	0.0043975
OLpDiS	finn-b-DM_NEUROPATHY	Diabetic neuropathy || id:finn-b-DM_NEUROPATHY	DPT	Inverse variance weighted	2	0.00424578	0.109807	0.00969157
OlWzQO	finn-b-DM_NEUROPATHY	Diabetic neuropathy || id:finn-b-DM_NEUROPATHY	SNX1	Inverse variance weighted	2	-0.188756	0.317064	0.00551627
oLXgjN	finn-b-DM_NEUROPATHY	Diabetic neuropathy || id:finn-b-DM_NEUROPATHY	EGF	Wald ratio	1	0.74	0.424	0.000809356
OM2jsx	finn-b-DM_NEUROPATHY	Diabetic neuropathy || id:finn-b-DM_NEUROPATHY	IBSP	Wald ratio	1	0.326667	0.433333	0.00450942
om39Od	finn-b-DM_NEUROPATHY	Diabetic neuropathy || id:finn-b-DM_NEUROPATHY	FHIT	Wald ratio	1	0.075	0.651667	0.00908374
OMcSyd	finn-b-DM_NEUROPATHY	Diabetic neuropathy || id:finn-b-DM_NEUROPATHY	TFF3	Wald ratio	1	-0.3625	0.579167	0.00531381
OMPLWu	finn-b-DM_NEUROPATHY	Diabetic neuropathy || id:finn-b-DM_NEUROPATHY	NMB	Wald ratio	1	0.00857143	0.303571	0.00977474
oPbkwr	finn-b-DM_NEUROPATHY	Diabetic neuropathy || id:finn-b-DM_NEUROPATHY	NCR1	Wald ratio	1	0.255682	0.1525	0.000936203
OPihf4	finn-b-DM_NEUROPATHY	Diabetic neuropathy || id:finn-b-DM_NEUROPATHY	CST2	Wald ratio	1	-0.09	0.0890909	0.00312398
oQEKN8	finn-b-DM_NEUROPATHY	Diabetic neuropathy || id:finn-b-DM_NEUROPATHY	NELL1	Wald ratio	1	-0.0756604	0.0867925	0.00383351
OQrDqv	finn-b-DM_NEUROPATHY	Diabetic neuropathy || id:finn-b-DM_NEUROPATHY	NRP1	Wald ratio	1	-0.0556667	0.135333	0.00680831
ORgJbL	finn-b-DM_NEUROPATHY	Diabetic neuropathy || id:finn-b-DM_NEUROPATHY	APMAP	Wald ratio	1	-0.131875	0.54375	0.0080837
OSiuI4	finn-b-DM_NEUROPATHY	Diabetic neuropathy || id:finn-b-DM_NEUROPATHY	GRAP2	Wald ratio	1	0.154667	0.967333	0.00872968
OTAYXu	finn-b-DM_NEUROPATHY	Diabetic neuropathy || id:finn-b-DM_NEUROPATHY	MTHFSD	Wald ratio	1	0.00125	0.12875	0.00992254
OtD6nQ	finn-b-DM_NEUROPATHY	Diabetic neuropathy || id:finn-b-DM_NEUROPATHY	MMP19	Wald ratio	1	0.0572727	0.355909	0.00872157
OTq4Np	finn-b-DM_NEUROPATHY	Diabetic neuropathy || id:finn-b-DM_NEUROPATHY	DCI	Wald ratio	1	-0.0315789	0.260526	0.00903523
oVEyrr	finn-b-DM_NEUROPATHY	Diabetic neuropathy || id:finn-b-DM_NEUROPATHY	MANSC1	Wald ratio	1	-0.0739474	0.167368	0.00658617
oVyoKI	finn-b-DM_NEUROPATHY	Diabetic neuropathy || id:finn-b-DM_NEUROPATHY	BTD	Inverse variance weighted	2	0.0177269	0.0902731	0.00844321
oWF9ww	finn-b-DM_NEUROPATHY	Diabetic neuropathy || id:finn-b-DM_NEUROPATHY	CREG1	Wald ratio	1	-0.0490909	0.296364	0.00868437
oWneUH	finn-b-DM_NEUROPATHY	Diabetic neuropathy || id:finn-b-DM_NEUROPATHY	PGLYRP2	Wald ratio	1	-0.0842857	0.143714	0.00557552
OWz8lT	finn-b-DM_NEUROPATHY	Diabetic neuropathy || id:finn-b-DM_NEUROPATHY	SCG3	Wald ratio	1	0.144681	0.219787	0.0051036
ox4Pha	finn-b-DM_NEUROPATHY	Diabetic neuropathy || id:finn-b-DM_NEUROPATHY	PDGFRL	Wald ratio	1	0.104603	0.115873	0.00366664
oX9jA7	finn-b-DM_NEUROPATHY	Diabetic neuropathy || id:finn-b-DM_NEUROPATHY	ISOC1	Wald ratio	1	0.15875	0.261875	0.00544378
oXs5ZV	finn-b-DM_NEUROPATHY	Diabetic neuropathy || id:finn-b-DM_NEUROPATHY	GLO1	Wald ratio	1	-0.4775	0.41875	0.00254162
oXVjfr	finn-b-DM_NEUROPATHY	Diabetic neuropathy || id:finn-b-DM_NEUROPATHY	MENT	Wald ratio	1	-1.09115	1.515	0.00471381
OxYrbA	finn-b-DM_NEUROPATHY	Diabetic neuropathy || id:finn-b-DM_NEUROPATHY	CXCL11	Wald ratio	1	0.363689	0.174369	0.000370016
p394sU	finn-b-DM_NEUROPATHY	Diabetic neuropathy || id:finn-b-DM_NEUROPATHY	CDH17	Wald ratio	1	-0.130741	0.150741	0.00385766
p7aelb	finn-b-DM_NEUROPATHY	Diabetic neuropathy || id:finn-b-DM_NEUROPATHY	RFESD	Wald ratio	1	-0.91875	0.784375	0.00241472
p7bQKg	finn-b-DM_NEUROPATHY	Diabetic neuropathy || id:finn-b-DM_NEUROPATHY	LDHA	Wald ratio	1	0.2864	0.7204	0.00690957
paFc02	finn-b-DM_NEUROPATHY	Diabetic neuropathy || id:finn-b-DM_NEUROPATHY	WFDC2	Wald ratio	1	-0.217273	0.551818	0.00693773
paS8sO	finn-b-DM_NEUROPATHY	Diabetic neuropathy || id:finn-b-DM_NEUROPATHY	S100A4	Wald ratio	1	0.323333	0.470476	0.00491927
pbH0Nq	finn-b-DM_NEUROPATHY	Diabetic neuropathy || id:finn-b-DM_NEUROPATHY	MAPK13	Wald ratio	1	-0.244167	0.3925	0.00533889
pc98va	finn-b-DM_NEUROPATHY	Diabetic neuropathy || id:finn-b-DM_NEUROPATHY	MYZAP	Wald ratio	1	-0.304286	0.624286	0.00625965
PCaGy5	finn-b-DM_NEUROPATHY	Diabetic neuropathy || id:finn-b-DM_NEUROPATHY	ACAN	Inverse variance weighted	2	-0.0170566	0.355861	0.00961772
pCeOI9	finn-b-DM_NEUROPATHY	Diabetic neuropathy || id:finn-b-DM_NEUROPATHY	PTN	Inverse variance weighted	2	0.318755	0.228999	0.00163937
pcNkZm	finn-b-DM_NEUROPATHY	Diabetic neuropathy || id:finn-b-DM_NEUROPATHY	UBXN2B	Wald ratio	1	-0.466667	0.681667	0.00493599
pcsHRf	finn-b-DM_NEUROPATHY	Diabetic neuropathy || id:finn-b-DM_NEUROPATHY	CSF2RB	Wald ratio	1	-0.017193	0.0698246	0.00805503
pdNrIN	finn-b-DM_NEUROPATHY	Diabetic neuropathy || id:finn-b-DM_NEUROPATHY	HADH	Wald ratio	1	0.432143	0.558571	0.00439133
PdsM4t	finn-b-DM_NEUROPATHY	Diabetic neuropathy || id:finn-b-DM_NEUROPATHY	ELANE	Wald ratio	1	0.086	0.145556	0.00554628
PdTWCR	finn-b-DM_NEUROPATHY	Diabetic neuropathy || id:finn-b-DM_NEUROPATHY	FUT10	Wald ratio	1	-0.041087	0.107826	0.00703167
PDyhIE	finn-b-DM_NEUROPATHY	Diabetic neuropathy || id:finn-b-DM_NEUROPATHY	LY9	Wald ratio	1	0.160556	0.121111	0.00184943
PeikTE	finn-b-DM_NEUROPATHY	Diabetic neuropathy || id:finn-b-DM_NEUROPATHY	CASP3	Wald ratio	1	0.475652	0.251304	0.000583933
peK50x	finn-b-DM_NEUROPATHY	Diabetic neuropathy || id:finn-b-DM_NEUROPATHY	PRSS2	Wald ratio	1	0.099	0.1965	0.0061439
pf4WkM	finn-b-DM_NEUROPATHY	Diabetic neuropathy || id:finn-b-DM_NEUROPATHY	TCN2	Inverse variance weighted	2	0.145868	0.368592	0.00692293
pFabuc	finn-b-DM_NEUROPATHY	Diabetic neuropathy || id:finn-b-DM_NEUROPATHY	AOC1	Inverse variance weighted	2	0.000839823	0.0692541	0.00990325
PfD8tp	finn-b-DM_NEUROPATHY	Diabetic neuropathy || id:finn-b-DM_NEUROPATHY	OLFM1	Inverse variance weighted	2	-0.00667925	0.412275	0.00987074
PFP0gK	finn-b-DM_NEUROPATHY	Diabetic neuropathy || id:finn-b-DM_NEUROPATHY	S100A2	Inverse variance weighted	2	-0.133646	0.375856	0.00722157
pfPr3A	finn-b-DM_NEUROPATHY	Diabetic neuropathy || id:finn-b-DM_NEUROPATHY	PTPN7	Wald ratio	1	-1.2475	0.645	0.000530998
pGxu9c	finn-b-DM_NEUROPATHY	Diabetic neuropathy || id:finn-b-DM_NEUROPATHY	TACO1	Wald ratio	1	0.331017	1.62136	0.00838228
ph14Uc	finn-b-DM_NEUROPATHY	Diabetic neuropathy || id:finn-b-DM_NEUROPATHY	PMEL	Wald ratio	1	-0.0382955	0.183295	0.00834505
PHdOiz	finn-b-DM_NEUROPATHY	Diabetic neuropathy || id:finn-b-DM_NEUROPATHY	WFIKKN1	Wald ratio	1	0.00533333	0.292	0.00985428
PIS5QJ	finn-b-DM_NEUROPATHY	Diabetic neuropathy || id:finn-b-DM_NEUROPATHY	PMVK	Wald ratio	1	0.109571	0.477	0.00818318
PiulaQ	finn-b-DM_NEUROPATHY	Diabetic neuropathy || id:finn-b-DM_NEUROPATHY	PDE5A	Wald ratio	1	0.157857	0.350714	0.00652637
PJdkZr	finn-b-DM_NEUROPATHY	Diabetic neuropathy || id:finn-b-DM_NEUROPATHY	PSME2	Wald ratio	1	-0.1925	0.53375	0.00718357
PJubaq	finn-b-DM_NEUROPATHY	Diabetic neuropathy || id:finn-b-DM_NEUROPATHY	CCL18	Wald ratio	1	0.0047191	0.061236	0.00938572
pKrod6	finn-b-DM_NEUROPATHY	Diabetic neuropathy || id:finn-b-DM_NEUROPATHY	GNPDA1	Inverse variance weighted	2	0.174817	0.51875	0.00736119
pKUnz0	finn-b-DM_NEUROPATHY	Diabetic neuropathy || id:finn-b-DM_NEUROPATHY	HDHD3	Wald ratio	1	0.137778	0.22	0.00531143
plKJUM	finn-b-DM_NEUROPATHY	Diabetic neuropathy || id:finn-b-DM_NEUROPATHY	SEMA5A	Inverse variance weighted	2	0.0142378	0.0631589	0.00821646
PmDkKV	finn-b-DM_NEUROPATHY	Diabetic neuropathy || id:finn-b-DM_NEUROPATHY	TPSAB1	Inverse variance weighted	2	-0.106312	0.0892427	0.00233548
PmR2oa	finn-b-DM_NEUROPATHY	Diabetic neuropathy || id:finn-b-DM_NEUROPATHY	SERPINF1	Wald ratio	1	-0.109643	0.141429	0.0043819
pmsqlv	finn-b-DM_NEUROPATHY	Diabetic neuropathy || id:finn-b-DM_NEUROPATHY	CD68	Wald ratio	1	0.733333	0.733333	0.00317311
PmzYCR	finn-b-DM_NEUROPATHY	Diabetic neuropathy || id:finn-b-DM_NEUROPATHY	PRKCSH	Wald ratio	1	-0.592727	0.397273	0.00135702
pO3iLq	finn-b-DM_NEUROPATHY	Diabetic neuropathy || id:finn-b-DM_NEUROPATHY	TNR	Wald ratio	1	-0.320769	0.301538	0.0028743
poIubx	finn-b-DM_NEUROPATHY	Diabetic neuropathy || id:finn-b-DM_NEUROPATHY	UBASH3B	Wald ratio	1	-0.0276923	0.363077	0.00939203
PoJwG0	finn-b-DM_NEUROPATHY	Diabetic neuropathy || id:finn-b-DM_NEUROPATHY	ANXA4	Wald ratio	1	-0.0417241	0.153448	0.00785691
POSR75	finn-b-DM_NEUROPATHY	Diabetic neuropathy || id:finn-b-DM_NEUROPATHY	C5	Wald ratio	1	0.163182	0.335455	0.00626648
Pqd5Q9	finn-b-DM_NEUROPATHY	Diabetic neuropathy || id:finn-b-DM_NEUROPATHY	CRYGD	Wald ratio	1	0.135833	0.348333	0.00696572
Pr6Js8	finn-b-DM_NEUROPATHY	Diabetic neuropathy || id:finn-b-DM_NEUROPATHY	ACAT2	Wald ratio	1	-0.0396296	0.147407	0.0078805
PrXHzR	finn-b-DM_NEUROPATHY	Diabetic neuropathy || id:finn-b-DM_NEUROPATHY	CST5	Wald ratio	1	0.0218919	0.106486	0.00837116
PRz1vA	finn-b-DM_NEUROPATHY	Diabetic neuropathy || id:finn-b-DM_NEUROPATHY	HSD17B14	Wald ratio	1	0.47375	0.60875	0.00436431
pSrL98	finn-b-DM_NEUROPATHY	Diabetic neuropathy || id:finn-b-DM_NEUROPATHY	NAGPA	Wald ratio	1	-0.108333	0.115	0.00346178
Pt6zSn	finn-b-DM_NEUROPATHY	Diabetic neuropathy || id:finn-b-DM_NEUROPATHY	FGFR3	Wald ratio	1	-0.417059	0.26	0.00108698
PthRfp	finn-b-DM_NEUROPATHY	Diabetic neuropathy || id:finn-b-DM_NEUROPATHY	BDNF	Wald ratio	1	0.176875	0.413125	0.0066855
PTQyca	finn-b-DM_NEUROPATHY	Diabetic neuropathy || id:finn-b-DM_NEUROPATHY	GFER	Wald ratio	1	-0.791429	0.661429	0.00231484
PUMnBj	finn-b-DM_NEUROPATHY	Diabetic neuropathy || id:finn-b-DM_NEUROPATHY	TES	Wald ratio	1	-0.481071	0.778214	0.00536461
pUPPpH	finn-b-DM_NEUROPATHY	Diabetic neuropathy || id:finn-b-DM_NEUROPATHY	CCDC134	Wald ratio	1	0.674	0.411	0.00101025
PuSePk	finn-b-DM_NEUROPATHY	Diabetic neuropathy || id:finn-b-DM_NEUROPATHY	KIAA1467	Wald ratio	1	0.252115	0.169038	0.00135839
PuSWWl	finn-b-DM_NEUROPATHY	Diabetic neuropathy || id:finn-b-DM_NEUROPATHY	ENG	Wald ratio	1	-0.0346667	0.264667	0.00895789
PuuFt3	finn-b-DM_NEUROPATHY	Diabetic neuropathy || id:finn-b-DM_NEUROPATHY	RNASET2	Wald ratio	1	-0.0113333	0.15	0.00939773
PuZEjB	finn-b-DM_NEUROPATHY	Diabetic neuropathy || id:finn-b-DM_NEUROPATHY	LSAMP	Wald ratio	1	0.3785	0.237	0.00110255
PVh6mi	finn-b-DM_NEUROPATHY	Diabetic neuropathy || id:finn-b-DM_NEUROPATHY	FABP1	Wald ratio	1	-0.803636	0.357273	0.000244894
PvqoxG	finn-b-DM_NEUROPATHY	Diabetic neuropathy || id:finn-b-DM_NEUROPATHY	OAF	Wald ratio	1	0.9635	0.3665	8.56559e-05
pwrvDf	finn-b-DM_NEUROPATHY	Diabetic neuropathy || id:finn-b-DM_NEUROPATHY	CREB3L4	Wald ratio	1	0.265	0.196	0.00176362
PxwEYC	finn-b-DM_NEUROPATHY	Diabetic neuropathy || id:finn-b-DM_NEUROPATHY	SUMO3	Wald ratio	1	0.055	0.748333	0.00941411
PXYT9M	finn-b-DM_NEUROPATHY	Diabetic neuropathy || id:finn-b-DM_NEUROPATHY	VWA2	MR Egger	3	-0.44802	0.627946	0.00605481
PXYT9M	finn-b-DM_NEUROPATHY	Diabetic neuropathy || id:finn-b-DM_NEUROPATHY	VWA2	Weighted median	3	-0.36538	0.220882	0.000980903
PXYT9M	finn-b-DM_NEUROPATHY	Diabetic neuropathy || id:finn-b-DM_NEUROPATHY	VWA2	Inverse variance weighted	3	-0.360674	0.215846	0.000947256
PXYT9M	finn-b-DM_NEUROPATHY	Diabetic neuropathy || id:finn-b-DM_NEUROPATHY	VWA2	Simple mode	3	-0.359528	0.293049	0.00344703
PXYT9M	finn-b-DM_NEUROPATHY	Diabetic neuropathy || id:finn-b-DM_NEUROPATHY	VWA2	Weighted mode	3	-0.364004	0.252564	0.00286234
pXyYrf	finn-b-DM_NEUROPATHY	Diabetic neuropathy || id:finn-b-DM_NEUROPATHY	LYVE1	Inverse variance weighted	2	-0.0353496	0.162152	0.00827427
pyrK7R	finn-b-DM_NEUROPATHY	Diabetic neuropathy || id:finn-b-DM_NEUROPATHY	TIGIT	Wald ratio	1	-1.16625	0.59625	0.000504681
PZDYf4	finn-b-DM_NEUROPATHY	Diabetic neuropathy || id:finn-b-DM_NEUROPATHY	GNMT	Wald ratio	1	-0.583636	0.178636	1.08626e-05
Q0q4J4	finn-b-DM_NEUROPATHY	Diabetic neuropathy || id:finn-b-DM_NEUROPATHY	ACADSB	Wald ratio	1	0.372353	0.392353	0.00342608
Q1npR5	finn-b-DM_NEUROPATHY	Diabetic neuropathy || id:finn-b-DM_NEUROPATHY	ATP1B2	Wald ratio	1	-0.195	0.261667	0.00456137
Q3ihc6	finn-b-DM_NEUROPATHY	Diabetic neuropathy || id:finn-b-DM_NEUROPATHY	PNLIPRP1	Wald ratio	1	-0.163333	0.262667	0.00534055
Q4wbiN	finn-b-DM_NEUROPATHY	Diabetic neuropathy || id:finn-b-DM_NEUROPATHY	APOL3	Wald ratio	1	-0.1226	0.0584	0.000357891
Q58C2N	finn-b-DM_NEUROPATHY	Diabetic neuropathy || id:finn-b-DM_NEUROPATHY	EFNA4	Wald ratio	1	0.0689593	0.103891	0.00506842
Q5QdQ5	finn-b-DM_NEUROPATHY	Diabetic neuropathy || id:finn-b-DM_NEUROPATHY	GNLY	Wald ratio	1	-0.0545614	0.120351	0.00650295
Q86dBy	finn-b-DM_NEUROPATHY	Diabetic neuropathy || id:finn-b-DM_NEUROPATHY	TAPBPL	Wald ratio	1	-0.0522556	0.0326316	0.00109292
qAkbwh	finn-b-DM_NEUROPATHY	Diabetic neuropathy || id:finn-b-DM_NEUROPATHY	LAMC2	Wald ratio	1	-0.0246774	0.066129	0.00709021
qAOuvO	finn-b-DM_NEUROPATHY	Diabetic neuropathy || id:finn-b-DM_NEUROPATHY	PARK7	Wald ratio	1	0.378889	0.45	0.00399802
qap0iA	finn-b-DM_NEUROPATHY	Diabetic neuropathy || id:finn-b-DM_NEUROPATHY	RAB22A	Wald ratio	1	-0.433333	0.656667	0.00509319
QbH4qH	finn-b-DM_NEUROPATHY	Diabetic neuropathy || id:finn-b-DM_NEUROPATHY	IL1RN	Wald ratio	1	0.277778	0.231111	0.00229393
qBSxnz	finn-b-DM_NEUROPATHY	Diabetic neuropathy || id:finn-b-DM_NEUROPATHY	IL5RA	Inverse variance weighted	2	0.0251146	0.112103	0.00822732
qcioc9	finn-b-DM_NEUROPATHY	Diabetic neuropathy || id:finn-b-DM_NEUROPATHY	FAM213A	Wald ratio	1	-0.298889	0.437778	0.0049477
qCJW1G	finn-b-DM_NEUROPATHY	Diabetic neuropathy || id:finn-b-DM_NEUROPATHY	HK2	Wald ratio	1	-0.431667	0.711667	0.00544145
QcLkL6	finn-b-DM_NEUROPATHY	Diabetic neuropathy || id:finn-b-DM_NEUROPATHY	CAMP	Wald ratio	1	-0.158182	0.433636	0.00715276
QcmbHI	finn-b-DM_NEUROPATHY	Diabetic neuropathy || id:finn-b-DM_NEUROPATHY	UBLCP1	Wald ratio	1	0.848235	0.31549	7.17467e-05
QCqHJZ	finn-b-DM_NEUROPATHY	Diabetic neuropathy || id:finn-b-DM_NEUROPATHY	TGM3	Wald ratio	1	0.0316667	0.120833	0.00793268
qCR58R	finn-b-DM_NEUROPATHY	Diabetic neuropathy || id:finn-b-DM_NEUROPATHY	RSPO1	Wald ratio	1	0.178409	0.278636	0.00521982
qCRYaG	finn-b-DM_NEUROPATHY	Diabetic neuropathy || id:finn-b-DM_NEUROPATHY	VOPP1	Wald ratio	1	0.631379	0.520345	0.00224982
QD2IWK	finn-b-DM_NEUROPATHY	Diabetic neuropathy || id:finn-b-DM_NEUROPATHY	ANKRD27	Wald ratio	1	-0.432	0.78	0.00579684
qDJXS5	finn-b-DM_NEUROPATHY	Diabetic neuropathy || id:finn-b-DM_NEUROPATHY	CSF1R	Wald ratio	1	-0.00642857	0.331429	0.00984525
Qf7gwB	finn-b-DM_NEUROPATHY	Diabetic neuropathy || id:finn-b-DM_NEUROPATHY	CNDP1	Inverse variance weighted	2	0.0350022	0.156969	0.00823545
qFm0sU	finn-b-DM_NEUROPATHY	Diabetic neuropathy || id:finn-b-DM_NEUROPATHY	GPC5	Inverse variance weighted	2	0.021185	0.0734127	0.00772907
qFzNtk	finn-b-DM_NEUROPATHY	Diabetic neuropathy || id:finn-b-DM_NEUROPATHY	WISP1	Inverse variance weighted	2	-0.0721377	0.0898092	0.0042184
QGJ2Ow	finn-b-DM_NEUROPATHY	Diabetic neuropathy || id:finn-b-DM_NEUROPATHY	BCAM	Wald ratio	1	0.309122	0.124662	0.000131502
QgV4m9	finn-b-DM_NEUROPATHY	Diabetic neuropathy || id:finn-b-DM_NEUROPATHY	DTD1	Wald ratio	1	-0.1625	0.2075	0.00433549
qHk3AL	finn-b-DM_NEUROPATHY	Diabetic neuropathy || id:finn-b-DM_NEUROPATHY	ADH1B	Wald ratio	1	1.22442	0.625116	0.000501473
QIk1ZY	finn-b-DM_NEUROPATHY	Diabetic neuropathy || id:finn-b-DM_NEUROPATHY	IL1RL1	Wald ratio	1	-0.035814	0.0965116	0.00710575
QjZYP9	finn-b-DM_NEUROPATHY	Diabetic neuropathy || id:finn-b-DM_NEUROPATHY	KLKB1	Wald ratio	1	-0.1145	0.09775	0.00241456
QK02hA	finn-b-DM_NEUROPATHY	Diabetic neuropathy || id:finn-b-DM_NEUROPATHY	SAT2	Wald ratio	1	0.002	0.3464	0.00995393
Qkt1Jq	finn-b-DM_NEUROPATHY	Diabetic neuropathy || id:finn-b-DM_NEUROPATHY	ANXA2	Wald ratio	1	0.00978261	0.0913043	0.00914676
QkyEdS	finn-b-DM_NEUROPATHY	Diabetic neuropathy || id:finn-b-DM_NEUROPATHY	S100A7	Wald ratio	1	-0.0481868	0.0556044	0.00386161
QLJEq1	finn-b-DM_NEUROPATHY	Diabetic neuropathy || id:finn-b-DM_NEUROPATHY	CDKN1B	Wald ratio	1	-0.140833	0.518333	0.00785849
QLkjTT	finn-b-DM_NEUROPATHY	Diabetic neuropathy || id:finn-b-DM_NEUROPATHY	DDX19A	Wald ratio	1	0.26	0.872	0.00765577
QlQ4fz	finn-b-DM_NEUROPATHY	Diabetic neuropathy || id:finn-b-DM_NEUROPATHY	SDF2L1	Wald ratio	1	-0.1325	0.73125	0.00856213
qlSeHz	finn-b-DM_NEUROPATHY	Diabetic neuropathy || id:finn-b-DM_NEUROPATHY	FCER2	Inverse variance weighted	2	-0.0404708	0.106558	0.00704093
qm8ytV	finn-b-DM_NEUROPATHY	Diabetic neuropathy || id:finn-b-DM_NEUROPATHY	DCTD	Wald ratio	1	1.09875	0.49625	0.000268215
qmgttj	finn-b-DM_NEUROPATHY	Diabetic neuropathy || id:finn-b-DM_NEUROPATHY	PGLS	Wald ratio	1	-0.571667	0.4075	0.00160658
qMhmcx	finn-b-DM_NEUROPATHY	Diabetic neuropathy || id:finn-b-DM_NEUROPATHY	KIR2DL3	Wald ratio	1	-0.182609	0.0965217	0.000585054
QmNxjM	finn-b-DM_NEUROPATHY	Diabetic neuropathy || id:finn-b-DM_NEUROPATHY	MAPK3	Wald ratio	1	-0.555	0.4875	0.00254928
QRUEx7	finn-b-DM_NEUROPATHY	Diabetic neuropathy || id:finn-b-DM_NEUROPATHY	NT5C2	Wald ratio	1	0.300909	0.397273	0.00448788
Qs5RD4	finn-b-DM_NEUROPATHY	Diabetic neuropathy || id:finn-b-DM_NEUROPATHY	IL18RAP	Wald ratio	1	0.1175	0.51625	0.00819955
QsByAW	finn-b-DM_NEUROPATHY	Diabetic neuropathy || id:finn-b-DM_NEUROPATHY	PTEN	Wald ratio	1	0.0507692	1.20154	0.00966297
QsqEsX	finn-b-DM_NEUROPATHY	Diabetic neuropathy || id:finn-b-DM_NEUROPATHY	TBCE	Wald ratio	1	0.457	0.403	0.00256797
Qt2vL3	finn-b-DM_NEUROPATHY	Diabetic neuropathy || id:finn-b-DM_NEUROPATHY	TNFSF14	Wald ratio	1	0.627059	0.274706	0.000224507
qTGy7S	finn-b-DM_NEUROPATHY	Diabetic neuropathy || id:finn-b-DM_NEUROPATHY	CFHR1	Wald ratio	1	-0.681538	0.340769	0.000455003
Qu0nv1	finn-b-DM_NEUROPATHY	Diabetic neuropathy || id:finn-b-DM_NEUROPATHY	FCGR2B	Wald ratio	1	0.156327	0.0795918	0.000495182
quoLe6	finn-b-DM_NEUROPATHY	Diabetic neuropathy || id:finn-b-DM_NEUROPATHY	CD109	Wald ratio	1	-0.0928846	0.0755769	0.00219069
qUq5X0	finn-b-DM_NEUROPATHY	Diabetic neuropathy || id:finn-b-DM_NEUROPATHY	IL1R2	Wald ratio	1	-0.0160976	0.0958537	0.00866631
qvh6zQ	finn-b-DM_NEUROPATHY	Diabetic neuropathy || id:finn-b-DM_NEUROPATHY	TSTD1	Wald ratio	1	0.0234694	0.114898	0.00838148
QvPbhQ	finn-b-DM_NEUROPATHY	Diabetic neuropathy || id:finn-b-DM_NEUROPATHY	C9	Wald ratio	1	0.341667	0.666667	0.00608301
QWTUEu	finn-b-DM_NEUROPATHY	Diabetic neuropathy || id:finn-b-DM_NEUROPATHY	PMM2	Inverse variance weighted	2	-0.160976	0.250269	0.00520087
qWy99D	finn-b-DM_NEUROPATHY	Diabetic neuropathy || id:finn-b-DM_NEUROPATHY	HDHD2	Wald ratio	1	0.0581818	0.395	0.00882899
qxqHTA	finn-b-DM_NEUROPATHY	Diabetic neuropathy || id:finn-b-DM_NEUROPATHY	TREM1	Wald ratio	1	0.02625	0.136875	0.00847914
QZ67wu	finn-b-DM_NEUROPATHY	Diabetic neuropathy || id:finn-b-DM_NEUROPATHY	FLT4	Wald ratio	1	0.00684211	0.311579	0.0098248
R0MZn0	finn-b-DM_NEUROPATHY	Diabetic neuropathy || id:finn-b-DM_NEUROPATHY	KNG1	Wald ratio	1	-0.163529	0.170294	0.00336916
r0oqEP	finn-b-DM_NEUROPATHY	Diabetic neuropathy || id:finn-b-DM_NEUROPATHY	ENO3	Wald ratio	1	0.251818	0.123636	0.000416736
r0WrYG	finn-b-DM_NEUROPATHY	Diabetic neuropathy || id:finn-b-DM_NEUROPATHY	ANXA11	Wald ratio	1	0.138667	0.262	0.00596624
r2dFz3	finn-b-DM_NEUROPATHY	Diabetic neuropathy || id:finn-b-DM_NEUROPATHY	ADAM23	Inverse variance weighted	2	0.0874112	0.116739	0.00453993
R45dpd	finn-b-DM_NEUROPATHY	Diabetic neuropathy || id:finn-b-DM_NEUROPATHY	SRA1	Wald ratio	1	0.746667	0.336667	0.00026567
R49jpJ	finn-b-DM_NEUROPATHY	Diabetic neuropathy || id:finn-b-DM_NEUROPATHY	LUM	MR Egger	3	-1.46936	1.12913	0.00417118
R49jpJ	finn-b-DM_NEUROPATHY	Diabetic neuropathy || id:finn-b-DM_NEUROPATHY	LUM	Weighted median	3	0.301254	0.281743	0.00284957
R49jpJ	finn-b-DM_NEUROPATHY	Diabetic neuropathy || id:finn-b-DM_NEUROPATHY	LUM	Inverse variance weighted	3	0.287388	0.48839	0.00556237
R49jpJ	finn-b-DM_NEUROPATHY	Diabetic neuropathy || id:finn-b-DM_NEUROPATHY	LUM	Simple mode	3	1.42161	0.827842	0.00228071
R49jpJ	finn-b-DM_NEUROPATHY	Diabetic neuropathy || id:finn-b-DM_NEUROPATHY	LUM	Weighted mode	3	-0.138582	0.30121	0.00690632
r63bcQ	finn-b-DM_NEUROPATHY	Diabetic neuropathy || id:finn-b-DM_NEUROPATHY	SPP1	Wald ratio	1	0.00444444	0.445556	0.00992041
r6bQJY	finn-b-DM_NEUROPATHY	Diabetic neuropathy || id:finn-b-DM_NEUROPATHY	POFUT1	Wald ratio	1	-0.12125	0.141406	0.00391192
R6eHTc	finn-b-DM_NEUROPATHY	Diabetic neuropathy || id:finn-b-DM_NEUROPATHY	CD14	Wald ratio	1	0.561579	0.226842	0.000132998
r7imAA	finn-b-DM_NEUROPATHY	Diabetic neuropathy || id:finn-b-DM_NEUROPATHY	TCEA2	Wald ratio	1	-0.0514286	0.302857	0.00865159
r8n8pU	finn-b-DM_NEUROPATHY	Diabetic neuropathy || id:finn-b-DM_NEUROPATHY	NT5DC3	Inverse variance weighted	2	0.0810348	0.161979	0.00616878
R972Lu	finn-b-DM_NEUROPATHY	Diabetic neuropathy || id:finn-b-DM_NEUROPATHY	HRSP12	Wald ratio	1	-0.000714286	0.278571	0.00997954
RBgC6Y	finn-b-DM_NEUROPATHY	Diabetic neuropathy || id:finn-b-DM_NEUROPATHY	EBI3	Wald ratio	1	0.0485714	0.0376786	0.00197363
RBGsUR	finn-b-DM_NEUROPATHY	Diabetic neuropathy || id:finn-b-DM_NEUROPATHY	PAM	Wald ratio	1	-0.147041	0.0847959	0.000829083
rbqquh	finn-b-DM_NEUROPATHY	Diabetic neuropathy || id:finn-b-DM_NEUROPATHY	VAV1	Wald ratio	1	0.381818	0.541818	0.00480998
rBTq5d	finn-b-DM_NEUROPATHY	Diabetic neuropathy || id:finn-b-DM_NEUROPATHY	NTRK2	Wald ratio	1	-1.13125	0.57	0.000471835
RCNmvJ	finn-b-DM_NEUROPATHY	Diabetic neuropathy || id:finn-b-DM_NEUROPATHY	SLITRK3	Inverse variance weighted	2	-0.0822159	0.113771	0.00469898
RER51W	finn-b-DM_NEUROPATHY	Diabetic neuropathy || id:finn-b-DM_NEUROPATHY	PPIC	Wald ratio	1	0.161905	0.097381	0.000963942
rgSici	finn-b-DM_NEUROPATHY	Diabetic neuropathy || id:finn-b-DM_NEUROPATHY	EDIL3	Wald ratio	1	-2.05167	0.701667	3.45575e-05
RiwDnR	finn-b-DM_NEUROPATHY	Diabetic neuropathy || id:finn-b-DM_NEUROPATHY	CD177	Inverse variance weighted	2	0.00822525	0.100328	0.00934659
rjEhW8	finn-b-DM_NEUROPATHY	Diabetic neuropathy || id:finn-b-DM_NEUROPATHY	ADAMTS15	Wald ratio	1	-1.46094	1.75594	0.0040541
rJhUdR	finn-b-DM_NEUROPATHY	Diabetic neuropathy || id:finn-b-DM_NEUROPATHY	FBLN1	Inverse variance weighted	2	-0.031633	0.2804	0.00910178
RJqR3N	finn-b-DM_NEUROPATHY	Diabetic neuropathy || id:finn-b-DM_NEUROPATHY	MXRA8	Wald ratio	1	0.817941	0.437353	0.000614549
rkIkO7	finn-b-DM_NEUROPATHY	Diabetic neuropathy || id:finn-b-DM_NEUROPATHY	LRIG3	Inverse variance weighted	2	0.118152	0.30568	0.0069911
RKqbmk	finn-b-DM_NEUROPATHY	Diabetic neuropathy || id:finn-b-DM_NEUROPATHY	NDRG3	Wald ratio	1	-0.965455	0.807273	0.00231718
RmX6VI	finn-b-DM_NEUROPATHY	Diabetic neuropathy || id:finn-b-DM_NEUROPATHY	SERPINA1	Wald ratio	1	0.0685366	0.107317	0.0052306
rn5Paa	finn-b-DM_NEUROPATHY	Diabetic neuropathy || id:finn-b-DM_NEUROPATHY	SARS2	Wald ratio	1	0.344545	0.378182	0.00362265
rNjMJb	finn-b-DM_NEUROPATHY	Diabetic neuropathy || id:finn-b-DM_NEUROPATHY	CBL	Wald ratio	1	0.972	0.5905	0.000997509
rnkZ67	finn-b-DM_NEUROPATHY	Diabetic neuropathy || id:finn-b-DM_NEUROPATHY	UROS	Wald ratio	1	-0.283333	0.229	0.00215989
rNlCGp	finn-b-DM_NEUROPATHY	Diabetic neuropathy || id:finn-b-DM_NEUROPATHY	F7	Wald ratio	1	0.00056	0.05864	0.0099238
RP2Gsz	finn-b-DM_NEUROPATHY	Diabetic neuropathy || id:finn-b-DM_NEUROPATHY	TALDO1	Wald ratio	1	-1.55	0.7275	0.000331234
RPTNZF	finn-b-DM_NEUROPATHY	Diabetic neuropathy || id:finn-b-DM_NEUROPATHY	MCEE	Wald ratio	1	-0.15375	0.7975	0.00847123
RqtIaH	finn-b-DM_NEUROPATHY	Diabetic neuropathy || id:finn-b-DM_NEUROPATHY	MSR1	Inverse variance weighted	2	-0.0282306	0.120975	0.00815482
RtsQW8	finn-b-DM_NEUROPATHY	Diabetic neuropathy || id:finn-b-DM_NEUROPATHY	FCGR3A	Wald ratio	1	-0.34875	0.63	0.00579872
ruRc6A	finn-b-DM_NEUROPATHY	Diabetic neuropathy || id:finn-b-DM_NEUROPATHY	DNAJB9	Wald ratio	1	-1.21656	0.885	0.00169241
ruT5S4	finn-b-DM_NEUROPATHY	Diabetic neuropathy || id:finn-b-DM_NEUROPATHY	CPOX	Wald ratio	1	0.106923	0.308462	0.00728867
rXXHW1	finn-b-DM_NEUROPATHY	Diabetic neuropathy || id:finn-b-DM_NEUROPATHY	TNC	Inverse variance weighted	2	0.00636923	0.0669588	0.00924218
ryPh00	finn-b-DM_NEUROPATHY	Diabetic neuropathy || id:finn-b-DM_NEUROPATHY	INHBC	Wald ratio	1	0.385	0.653333	0.0055567
RZgQkP	finn-b-DM_NEUROPATHY	Diabetic neuropathy || id:finn-b-DM_NEUROPATHY	TLR2	Wald ratio	1	-0.035	0.605909	0.00953936
rzpwQM	finn-b-DM_NEUROPATHY	Diabetic neuropathy || id:finn-b-DM_NEUROPATHY	CR1	Wald ratio	1	0.0595	0.236	0.00800949
RZw5My	finn-b-DM_NEUROPATHY	Diabetic neuropathy || id:finn-b-DM_NEUROPATHY	NTRK3	Wald ratio	1	-0.391667	0.257917	0.00128869
RzzcQE	finn-b-DM_NEUROPATHY	Diabetic neuropathy || id:finn-b-DM_NEUROPATHY	GZMK	Wald ratio	1	0.123571	0.282143	0.00661405
s0L7RY	finn-b-DM_NEUROPATHY	Diabetic neuropathy || id:finn-b-DM_NEUROPATHY	PSMD9	Wald ratio	1	0.171667	0.3275	0.00600158
s0N0bI	finn-b-DM_NEUROPATHY	Diabetic neuropathy || id:finn-b-DM_NEUROPATHY	LTBP4	Wald ratio	1	0.3444	0.5492	0.00530598
S1LSna	finn-b-DM_NEUROPATHY	Diabetic neuropathy || id:finn-b-DM_NEUROPATHY	SECTM1	Wald ratio	1	-0.328889	0.217778	0.00130991
s50bol	finn-b-DM_NEUROPATHY	Diabetic neuropathy || id:finn-b-DM_NEUROPATHY	TFF1	Wald ratio	1	0.00842105	0.132632	0.00949375
S6HiAc	finn-b-DM_NEUROPATHY	Diabetic neuropathy || id:finn-b-DM_NEUROPATHY	S100A14	Wald ratio	1	0.135556	0.441111	0.00758611
S7UViG	finn-b-DM_NEUROPATHY	Diabetic neuropathy || id:finn-b-DM_NEUROPATHY	TSSC4	Wald ratio	1	0.935	0.8425	0.00267089
S8q46a	finn-b-DM_NEUROPATHY	Diabetic neuropathy || id:finn-b-DM_NEUROPATHY	ESD	Wald ratio	1	0.109167	0.228333	0.00632577
safT9F	finn-b-DM_NEUROPATHY	Diabetic neuropathy || id:finn-b-DM_NEUROPATHY	AKR7A3	Wald ratio	1	-0.00130435	0.190435	0.00994535
saTgQi	finn-b-DM_NEUROPATHY	Diabetic neuropathy || id:finn-b-DM_NEUROPATHY	ENPP7	Wald ratio	1	0.0928571	0.0443956	0.000364757
SBbDvS	finn-b-DM_NEUROPATHY	Diabetic neuropathy || id:finn-b-DM_NEUROPATHY	TYRO3	Wald ratio	1	-0.279167	0.354167	0.00430559
sbbk4p	finn-b-DM_NEUROPATHY	Diabetic neuropathy || id:finn-b-DM_NEUROPATHY	PGM2	Wald ratio	1	-1.3125	0.53875	0.000148427
Sby3Pj	finn-b-DM_NEUROPATHY	Diabetic neuropathy || id:finn-b-DM_NEUROPATHY	TPSB2	Wald ratio	1	-0.053913	0.127971	0.00673543
ScLc79	finn-b-DM_NEUROPATHY	Diabetic neuropathy || id:finn-b-DM_NEUROPATHY	SNAP29	Wald ratio	1	-0.188	0.538	0.00726757
Sdk2Vo	finn-b-DM_NEUROPATHY	Diabetic neuropathy || id:finn-b-DM_NEUROPATHY	AKR1C3	Wald ratio	1	-0.166429	0.310714	0.00592213
SdNRDa	finn-b-DM_NEUROPATHY	Diabetic neuropathy || id:finn-b-DM_NEUROPATHY	CPM	Wald ratio	1	-0.063	0.463	0.00891767
sDxjeH	finn-b-DM_NEUROPATHY	Diabetic neuropathy || id:finn-b-DM_NEUROPATHY	CTSD	Wald ratio	1	0.354545	0.259697	0.00172182
sfWykf	finn-b-DM_NEUROPATHY	Diabetic neuropathy || id:finn-b-DM_NEUROPATHY	GGPS1	Wald ratio	1	-1.04615	0.489231	0.000324871
Sgy6rq	finn-b-DM_NEUROPATHY	Diabetic neuropathy || id:finn-b-DM_NEUROPATHY	THSD1	Wald ratio	1	-0.0526531	0.111565	0.00636962
SJepGR	finn-b-DM_NEUROPATHY	Diabetic neuropathy || id:finn-b-DM_NEUROPATHY	CCL5	Wald ratio	1	-0.345769	0.198462	0.00081465
SJp8Np	finn-b-DM_NEUROPATHY	Diabetic neuropathy || id:finn-b-DM_NEUROPATHY	CBR3	Wald ratio	1	-0.0267742	0.158065	0.00865492
SjPik8	finn-b-DM_NEUROPATHY	Diabetic neuropathy || id:finn-b-DM_NEUROPATHY	MAPRE1	Wald ratio	1	0.45	0.637143	0.00480015
SjvBSl	finn-b-DM_NEUROPATHY	Diabetic neuropathy || id:finn-b-DM_NEUROPATHY	MIA	Wald ratio	1	0.173333	0.65	0.00789726
SKa8cq	finn-b-DM_NEUROPATHY	Diabetic neuropathy || id:finn-b-DM_NEUROPATHY	PTGFRN	Wald ratio	1	-0.00404762	0.0532143	0.00939369
SkXKoo	finn-b-DM_NEUROPATHY	Diabetic neuropathy || id:finn-b-DM_NEUROPATHY	FAS	Wald ratio	1	-0.0654167	0.169167	0.00698979
SMGPAG	finn-b-DM_NEUROPATHY	Diabetic neuropathy || id:finn-b-DM_NEUROPATHY	CNTFR	MR Egger	3	-0.302176	0.348253	0.00545024
SMGPAG	finn-b-DM_NEUROPATHY	Diabetic neuropathy || id:finn-b-DM_NEUROPATHY	CNTFR	Weighted median	3	-0.0417854	0.150328	0.00781042
SMGPAG	finn-b-DM_NEUROPATHY	Diabetic neuropathy || id:finn-b-DM_NEUROPATHY	CNTFR	Inverse variance weighted	3	-0.0466784	0.142932	0.00743987
SMGPAG	finn-b-DM_NEUROPATHY	Diabetic neuropathy || id:finn-b-DM_NEUROPATHY	CNTFR	Simple mode	3	-0.00552141	0.210636	0.00981468
SMGPAG	finn-b-DM_NEUROPATHY	Diabetic neuropathy || id:finn-b-DM_NEUROPATHY	CNTFR	Weighted mode	3	-0.0593109	0.160824	0.00747662
SoFtyj	finn-b-DM_NEUROPATHY	Diabetic neuropathy || id:finn-b-DM_NEUROPATHY	ADPRHL2	Wald ratio	1	0.136103	0.259338	0.00599716
Soqwvi	finn-b-DM_NEUROPATHY	Diabetic neuropathy || id:finn-b-DM_NEUROPATHY	NAGLU	Wald ratio	1	-0.0274242	0.0518182	0.00596639
sPfyrT	finn-b-DM_NEUROPATHY	Diabetic neuropathy || id:finn-b-DM_NEUROPATHY	SERPINE2	Inverse variance weighted	2	-0.000194879	0.0610901	0.00997455
SpserN	finn-b-DM_NEUROPATHY	Diabetic neuropathy || id:finn-b-DM_NEUROPATHY	IL18R1	Wald ratio	1	0.0568966	0.206552	0.00782964
sraR7n	finn-b-DM_NEUROPATHY	Diabetic neuropathy || id:finn-b-DM_NEUROPATHY	PDE5A	Wald ratio	1	0.147333	0.327333	0.00652637
srnPie	finn-b-DM_NEUROPATHY	Diabetic neuropathy || id:finn-b-DM_NEUROPATHY	KRT20	Wald ratio	1	-0.275	0.681667	0.00686637
sROyqs	finn-b-DM_NEUROPATHY	Diabetic neuropathy || id:finn-b-DM_NEUROPATHY	FAS	Wald ratio	1	-0.0628	0.1624	0.00698979
srtCcL	finn-b-DM_NEUROPATHY	Diabetic neuropathy || id:finn-b-DM_NEUROPATHY	IGF1R	Wald ratio	1	-0.288333	0.655	0.0065979
SSESrw	finn-b-DM_NEUROPATHY	Diabetic neuropathy || id:finn-b-DM_NEUROPATHY	BPI	Inverse variance weighted	2	-0.0112243	0.123219	0.00927419
sSpB0F	finn-b-DM_NEUROPATHY	Diabetic neuropathy || id:finn-b-DM_NEUROPATHY	PTHLH	Wald ratio	1	0.254167	0.3825	0.00506378
SUlMJz	finn-b-DM_NEUROPATHY	Diabetic neuropathy || id:finn-b-DM_NEUROPATHY	PCOLCE2	Wald ratio	1	-0.00242424	0.123333	0.00984318
SVbfQ5	finn-b-DM_NEUROPATHY	Diabetic neuropathy || id:finn-b-DM_NEUROPATHY	SRGN	Wald ratio	1	0.169896	0.146042	0.00244692
SvIt9d	finn-b-DM_NEUROPATHY	Diabetic neuropathy || id:finn-b-DM_NEUROPATHY	CCL7	Wald ratio	1	0.155051	0.11404	0.00173953
SwQhGH	finn-b-DM_NEUROPATHY	Diabetic neuropathy || id:finn-b-DM_NEUROPATHY	ENDOU	Wald ratio	1	-0.0729787	0.63617	0.0090867
sWtDCB	finn-b-DM_NEUROPATHY	Diabetic neuropathy || id:finn-b-DM_NEUROPATHY	ANTXR2	Wald ratio	1	-0.214091	0.240909	0.00374175
SxbEdR	finn-b-DM_NEUROPATHY	Diabetic neuropathy || id:finn-b-DM_NEUROPATHY	C6	Wald ratio	1	-0.978333	0.748333	0.00191094
sxKFvh	finn-b-DM_NEUROPATHY	Diabetic neuropathy || id:finn-b-DM_NEUROPATHY	MYBPC1	Wald ratio	1	-0.438182	0.481818	0.00363121
SXtEeb	finn-b-DM_NEUROPATHY	Diabetic neuropathy || id:finn-b-DM_NEUROPATHY	PEAR1	Wald ratio	1	0.163684	0.213684	0.0044367
SXUzye	finn-b-DM_NEUROPATHY	Diabetic neuropathy || id:finn-b-DM_NEUROPATHY	IL22RA2	Wald ratio	1	0.332727	0.372727	0.00372027
syyNaY	finn-b-DM_NEUROPATHY	Diabetic neuropathy || id:finn-b-DM_NEUROPATHY	MAGI2	Inverse variance weighted	2	-8.8758e-05	0.0864178	0.00999181
t08PBV	finn-b-DM_NEUROPATHY	Diabetic neuropathy || id:finn-b-DM_NEUROPATHY	APOF	Wald ratio	1	-0.146129	0.277419	0.00598371
t1CcEG	finn-b-DM_NEUROPATHY	Diabetic neuropathy || id:finn-b-DM_NEUROPATHY	SCUBE3	Wald ratio	1	0.0540741	0.217037	0.00803247
t5oXBX	finn-b-DM_NEUROPATHY	Diabetic neuropathy || id:finn-b-DM_NEUROPATHY	RNASE1	Wald ratio	1	0.0477273	0.197727	0.00809261
T7R1FF	finn-b-DM_NEUROPATHY	Diabetic neuropathy || id:finn-b-DM_NEUROPATHY	METTL24	Wald ratio	1	-0.36	0.361176	0.00318889
ta1NKE	finn-b-DM_NEUROPATHY	Diabetic neuropathy || id:finn-b-DM_NEUROPATHY	ENTPD5	Wald ratio	1	0.163297	0.0841758	0.00052386
tB850t	finn-b-DM_NEUROPATHY	Diabetic neuropathy || id:finn-b-DM_NEUROPATHY	B4GALT6	Wald ratio	1	-0.154182	0.124818	0.00216737
tbaSSK	finn-b-DM_NEUROPATHY	Diabetic neuropathy || id:finn-b-DM_NEUROPATHY	GIF	Wald ratio	1	-0.164737	0.219474	0.00452894
tBjCnv	finn-b-DM_NEUROPATHY	Diabetic neuropathy || id:finn-b-DM_NEUROPATHY	LEFTY2	Wald ratio	1	0.247778	0.222778	0.00266044
tD5zK5	finn-b-DM_NEUROPATHY	Diabetic neuropathy || id:finn-b-DM_NEUROPATHY	ARHGEF25	Wald ratio	1	-0.243333	0.358889	0.0049776
TDj909	finn-b-DM_NEUROPATHY	Diabetic neuropathy || id:finn-b-DM_NEUROPATHY	PNLIP	Wald ratio	1	0.02875	0.70225	0.00967344
tdKeyt	finn-b-DM_NEUROPATHY	Diabetic neuropathy || id:finn-b-DM_NEUROPATHY	VTN	Wald ratio	1	0.0172656	0.0308594	0.00575825
tflH0Y	finn-b-DM_NEUROPATHY	Diabetic neuropathy || id:finn-b-DM_NEUROPATHY	CD209	Wald ratio	1	-0.0144444	0.119722	0.00903969
tGc5vD	finn-b-DM_NEUROPATHY	Diabetic neuropathy || id:finn-b-DM_NEUROPATHY	POR	Wald ratio	1	-0.0936842	0.222105	0.0067317
tgmSRI	finn-b-DM_NEUROPATHY	Diabetic neuropathy || id:finn-b-DM_NEUROPATHY	HOMER2	Wald ratio	1	0.723333	0.623333	0.00245875
TGnQ5J	finn-b-DM_NEUROPATHY	Diabetic neuropathy || id:finn-b-DM_NEUROPATHY	SERPINA4	Wald ratio	1	0.0224444	0.0975556	0.00818039
ThhtjZ	finn-b-DM_NEUROPATHY	Diabetic neuropathy || id:finn-b-DM_NEUROPATHY	ERBB3	Wald ratio	1	-0.550909	0.358182	0.00124031
ThP1Np	finn-b-DM_NEUROPATHY	Diabetic neuropathy || id:finn-b-DM_NEUROPATHY	CD59	Wald ratio	1	0.136111	0.223333	0.00542224
ThpZa4	finn-b-DM_NEUROPATHY	Diabetic neuropathy || id:finn-b-DM_NEUROPATHY	MCEMP1	Wald ratio	1	-0.01	0.861667	0.0099074
ti5xBn	finn-b-DM_NEUROPATHY	Diabetic neuropathy || id:finn-b-DM_NEUROPATHY	FAH	Wald ratio	1	0.00574324	0.0853378	0.00946343
TiAJJg	finn-b-DM_NEUROPATHY	Diabetic neuropathy || id:finn-b-DM_NEUROPATHY	PPA1	Wald ratio	1	0.121667	0.216667	0.00574431
tIwkFU	finn-b-DM_NEUROPATHY	Diabetic neuropathy || id:finn-b-DM_NEUROPATHY	DARS	Wald ratio	1	-0.51	0.479091	0.00287095
TKv6Lq	finn-b-DM_NEUROPATHY	Diabetic neuropathy || id:finn-b-DM_NEUROPATHY	C1orf198	Wald ratio	1	-0.359286	0.393571	0.00361303
tL6qrO	finn-b-DM_NEUROPATHY	Diabetic neuropathy || id:finn-b-DM_NEUROPATHY	CST6	Wald ratio	1	0.146667	0.435556	0.00736317
tLLTz4	finn-b-DM_NEUROPATHY	Diabetic neuropathy || id:finn-b-DM_NEUROPATHY	QPCT	Inverse variance weighted	2	0.14179	0.20272	0.00484278
TnPoRr	finn-b-DM_NEUROPATHY	Diabetic neuropathy || id:finn-b-DM_NEUROPATHY	IGF2R	Wald ratio	1	-0.11678	0.102712	0.00255553
tpPmmy	finn-b-DM_NEUROPATHY	Diabetic neuropathy || id:finn-b-DM_NEUROPATHY	MAPK9	Wald ratio	1	0.158333	0.274444	0.00563991
tpstJ8	finn-b-DM_NEUROPATHY	Diabetic neuropathy || id:finn-b-DM_NEUROPATHY	FAM171B	Wald ratio	1	0.342105	0.273158	0.00210421
tr0JiY	finn-b-DM_NEUROPATHY	Diabetic neuropathy || id:finn-b-DM_NEUROPATHY	FCRL3	Wald ratio	1	0.0542857	0.0705357	0.00441525
TRSicX	finn-b-DM_NEUROPATHY	Diabetic neuropathy || id:finn-b-DM_NEUROPATHY	UNC5C	Inverse variance weighted	2	0.0978307	0.261679	0.00708511
tscVZS	finn-b-DM_NEUROPATHY	Diabetic neuropathy || id:finn-b-DM_NEUROPATHY	APP	Wald ratio	1	-0.02125	0.52125	0.00967481
TSxIYx	finn-b-DM_NEUROPATHY	Diabetic neuropathy || id:finn-b-DM_NEUROPATHY	MMP7	Inverse variance weighted	2	-0.194203	0.135599	0.0015209
ttGf3H	finn-b-DM_NEUROPATHY	Diabetic neuropathy || id:finn-b-DM_NEUROPATHY	PPP1R1A	Wald ratio	1	0.025	0.72	0.00972301
tuSltj	finn-b-DM_NEUROPATHY	Diabetic neuropathy || id:finn-b-DM_NEUROPATHY	RSPO4	Inverse variance weighted	2	-0.131288	0.516253	0.00799257
tUXzxu	finn-b-DM_NEUROPATHY	Diabetic neuropathy || id:finn-b-DM_NEUROPATHY	GNPTG	Inverse variance weighted	2	0.170756	0.150873	0.00257722
tVmD6x	finn-b-DM_NEUROPATHY	Diabetic neuropathy || id:finn-b-DM_NEUROPATHY	CFH	Wald ratio	1	0.045	0.196429	0.00818798
TWQcef	finn-b-DM_NEUROPATHY	Diabetic neuropathy || id:finn-b-DM_NEUROPATHY	MMP8	Inverse variance weighted	2	0.16305	0.192304	0.00396505
tY9qdn	finn-b-DM_NEUROPATHY	Diabetic neuropathy || id:finn-b-DM_NEUROPATHY	APOE	Wald ratio	1	0.145	0.2255	0.00520214
TyFKpv	finn-b-DM_NEUROPATHY	Diabetic neuropathy || id:finn-b-DM_NEUROPATHY	MMP12	Wald ratio	1	0.125352	0.0725352	0.000839604
tYRLzL	finn-b-DM_NEUROPATHY	Diabetic neuropathy || id:finn-b-DM_NEUROPATHY	ACVRL1	Wald ratio	1	0.085	0.199063	0.00669378
TZ0mKV	finn-b-DM_NEUROPATHY	Diabetic neuropathy || id:finn-b-DM_NEUROPATHY	CD200R1	Wald ratio	1	0.33	0.348333	0.00343451
TzuLl7	finn-b-DM_NEUROPATHY	Diabetic neuropathy || id:finn-b-DM_NEUROPATHY	CCL11	Wald ratio	1	0.326667	0.334167	0.00328294
u028Hv	finn-b-DM_NEUROPATHY	Diabetic neuropathy || id:finn-b-DM_NEUROPATHY	ARF4	Inverse variance weighted	2	0.120324	0.383925	0.00753973
U0gaY6	finn-b-DM_NEUROPATHY	Diabetic neuropathy || id:finn-b-DM_NEUROPATHY	ENPEP	Wald ratio	1	0.12025	0.111	0.0027866
u1gxVP	finn-b-DM_NEUROPATHY	Diabetic neuropathy || id:finn-b-DM_NEUROPATHY	TNFRSF17	Wald ratio	1	-0.436923	0.313846	0.00163875
U1Oz4J	finn-b-DM_NEUROPATHY	Diabetic neuropathy || id:finn-b-DM_NEUROPATHY	PNP	Wald ratio	1	0.681765	0.310588	0.000281582
u2oAZB	finn-b-DM_NEUROPATHY	Diabetic neuropathy || id:finn-b-DM_NEUROPATHY	SERPINE1	Wald ratio	1	-0.422857	0.731429	0.0056318
u43cs6	finn-b-DM_NEUROPATHY	Diabetic neuropathy || id:finn-b-DM_NEUROPATHY	PPP1R14A	Wald ratio	1	-0.6265	0.2025	1.97593e-05
u5bO8l	finn-b-DM_NEUROPATHY	Diabetic neuropathy || id:finn-b-DM_NEUROPATHY	CBR1	Wald ratio	1	0.14	0.594615	0.00813862
u8qFwt	finn-b-DM_NEUROPATHY	Diabetic neuropathy || id:finn-b-DM_NEUROPATHY	LILRA5	Inverse variance weighted	2	0.0104065	0.0829681	0.00900185
u95piw	finn-b-DM_NEUROPATHY	Diabetic neuropathy || id:finn-b-DM_NEUROPATHY	APOC1	Wald ratio	1	-1.768	0.976	0.000700673
u9ffkp	finn-b-DM_NEUROPATHY	Diabetic neuropathy || id:finn-b-DM_NEUROPATHY	GAS1	Inverse variance weighted	2	0.406592	0.374507	0.00277624
UB15Qv	finn-b-DM_NEUROPATHY	Diabetic neuropathy || id:finn-b-DM_NEUROPATHY	CTSH	Wald ratio	1	0.0927083	0.123125	0.00451473
UBbmJv	finn-b-DM_NEUROPATHY	Diabetic neuropathy || id:finn-b-DM_NEUROPATHY	CRNN	Wald ratio	1	-0.137826	0.348261	0.00692286
Ucr0oS	finn-b-DM_NEUROPATHY	Diabetic neuropathy || id:finn-b-DM_NEUROPATHY	CD97	Wald ratio	1	-0.0718421	0.331053	0.008282
uDV0z0	finn-b-DM_NEUROPATHY	Diabetic neuropathy || id:finn-b-DM_NEUROPATHY	TP53I3	Wald ratio	1	-0.112264	0.0918868	0.00221796
uESqq4	finn-b-DM_NEUROPATHY	Diabetic neuropathy || id:finn-b-DM_NEUROPATHY	BAG1	Wald ratio	1	0.452277	0.828515	0.00585142
uEV57m	finn-b-DM_NEUROPATHY	Diabetic neuropathy || id:finn-b-DM_NEUROPATHY	CECR1	Wald ratio	1	-0.0721429	0.0602857	0.0023143
uF8RWm	finn-b-DM_NEUROPATHY	Diabetic neuropathy || id:finn-b-DM_NEUROPATHY	CAPG	Wald ratio	1	0.124959	0.131983	0.00343753
UFdvSQ	finn-b-DM_NEUROPATHY	Diabetic neuropathy || id:finn-b-DM_NEUROPATHY	GPNMB	Wald ratio	1	-0.291818	0.196364	0.0013725
UGjGdy	finn-b-DM_NEUROPATHY	Diabetic neuropathy || id:finn-b-DM_NEUROPATHY	ALDH1A1	Wald ratio	1	0.588	0.458	0.00199197
uhivVP	finn-b-DM_NEUROPATHY	Diabetic neuropathy || id:finn-b-DM_NEUROPATHY	CELA2A	Wald ratio	1	0.18	0.5525	0.00744582
UHkF6Y	finn-b-DM_NEUROPATHY	Diabetic neuropathy || id:finn-b-DM_NEUROPATHY	FAIM3	Wald ratio	1	-0.119375	0.365625	0.00744049
UIEvVj	finn-b-DM_NEUROPATHY	Diabetic neuropathy || id:finn-b-DM_NEUROPATHY	NQO2	Inverse variance weighted	2	0.0452564	0.103353	0.00661471
uioNPc	finn-b-DM_NEUROPATHY	Diabetic neuropathy || id:finn-b-DM_NEUROPATHY	CPQ	MR Egger	3	1.00528	0.510888	0.00299333
uioNPc	finn-b-DM_NEUROPATHY	Diabetic neuropathy || id:finn-b-DM_NEUROPATHY	CPQ	Weighted median	3	0.394672	0.220995	0.000741175
uioNPc	finn-b-DM_NEUROPATHY	Diabetic neuropathy || id:finn-b-DM_NEUROPATHY	CPQ	Inverse variance weighted	3	0.264813	0.229198	0.00247932
uioNPc	finn-b-DM_NEUROPATHY	Diabetic neuropathy || id:finn-b-DM_NEUROPATHY	CPQ	Simple mode	3	0.374522	0.408543	0.0045606
uioNPc	finn-b-DM_NEUROPATHY	Diabetic neuropathy || id:finn-b-DM_NEUROPATHY	CPQ	Weighted mode	3	0.439004	0.239936	0.00208794
uJeqvZ	finn-b-DM_NEUROPATHY	Diabetic neuropathy || id:finn-b-DM_NEUROPATHY	HP	Wald ratio	1	-0.035	0.0645946	0.00587928
uJoiWL	finn-b-DM_NEUROPATHY	Diabetic neuropathy || id:finn-b-DM_NEUROPATHY	MX1	Wald ratio	1	-0.122727	0.119394	0.00303988
uKbi5A	finn-b-DM_NEUROPATHY	Diabetic neuropathy || id:finn-b-DM_NEUROPATHY	SCUBE1	Wald ratio	1	-0.506667	0.434444	0.00243517
uKjK9h	finn-b-DM_NEUROPATHY	Diabetic neuropathy || id:finn-b-DM_NEUROPATHY	MET	Wald ratio	1	0.0323077	0.307692	0.00916376
uKQGhD	finn-b-DM_NEUROPATHY	Diabetic neuropathy || id:finn-b-DM_NEUROPATHY	UGT1A6	Wald ratio	1	0.045	0.39	0.0090814
uKqgx4	finn-b-DM_NEUROPATHY	Diabetic neuropathy || id:finn-b-DM_NEUROPATHY	IL1RL2	Wald ratio	1	-0.291875	0.245625	0.00234717
UlnGqt	finn-b-DM_NEUROPATHY	Diabetic neuropathy || id:finn-b-DM_NEUROPATHY	SYK	Wald ratio	1	0.0738462	0.506154	0.00884003
uLSjST	finn-b-DM_NEUROPATHY	Diabetic neuropathy || id:finn-b-DM_NEUROPATHY	KLC1	Wald ratio	1	-0.976667	0.442222	0.000272065
UOE54v	finn-b-DM_NEUROPATHY	Diabetic neuropathy || id:finn-b-DM_NEUROPATHY	POSTN	Inverse variance weighted	2	-0.115668	0.274501	0.00673481
UOgapu	finn-b-DM_NEUROPATHY	Diabetic neuropathy || id:finn-b-DM_NEUROPATHY	HS6ST1	Wald ratio	1	0.072	0.270667	0.00790232
UoTKaG	finn-b-DM_NEUROPATHY	Diabetic neuropathy || id:finn-b-DM_NEUROPATHY	CDON	Wald ratio	1	-0.0536364	0.0907576	0.0055453
uQm21k	finn-b-DM_NEUROPATHY	Diabetic neuropathy || id:finn-b-DM_NEUROPATHY	FLRT3	Inverse variance weighted	2	-0.0440594	0.0788305	0.00576221
uRpyRo	finn-b-DM_NEUROPATHY	Diabetic neuropathy || id:finn-b-DM_NEUROPATHY	PDLIM1	Wald ratio	1	0.159231	0.589231	0.00786979
uSJyzZ	finn-b-DM_NEUROPATHY	Diabetic neuropathy || id:finn-b-DM_NEUROPATHY	TEC	Wald ratio	1	0.137273	0.359091	0.00702255
uSYHLH	finn-b-DM_NEUROPATHY	Diabetic neuropathy || id:finn-b-DM_NEUROPATHY	FSTL4	Wald ratio	1	0.47	0.574286	0.00413124
utmYx9	finn-b-DM_NEUROPATHY	Diabetic neuropathy || id:finn-b-DM_NEUROPATHY	PRSS27	Wald ratio	1	0.0603226	0.199677	0.00762576
UTNHPF	finn-b-DM_NEUROPATHY	Diabetic neuropathy || id:finn-b-DM_NEUROPATHY	SEPW1	Wald ratio	1	0.472727	0.357273	0.00185784
uTqP3m	finn-b-DM_NEUROPATHY	Diabetic neuropathy || id:finn-b-DM_NEUROPATHY	LRP12	Wald ratio	1	0.77	0.78	0.00323555
uU0gva	finn-b-DM_NEUROPATHY	Diabetic neuropathy || id:finn-b-DM_NEUROPATHY	IGSF3	Wald ratio	1	-0.242963	0.38037	0.00522983
UV22Os	finn-b-DM_NEUROPATHY	Diabetic neuropathy || id:finn-b-DM_NEUROPATHY	CRLF1	Wald ratio	1	-0.0888462	0.178077	0.00617836
UveHUG	finn-b-DM_NEUROPATHY	Diabetic neuropathy || id:finn-b-DM_NEUROPATHY	CHI3L2	Wald ratio	1	1.38889	0.687778	0.000434471
UWgJqR	finn-b-DM_NEUROPATHY	Diabetic neuropathy || id:finn-b-DM_NEUROPATHY	FAIM	Wald ratio	1	-0.180536	0.205179	0.00378916
UxJk7y	finn-b-DM_NEUROPATHY	Diabetic neuropathy || id:finn-b-DM_NEUROPATHY	FCGR2A	Inverse variance weighted	2	0.0613091	0.0314397	0.000511699
uYq6iW	finn-b-DM_NEUROPATHY	Diabetic neuropathy || id:finn-b-DM_NEUROPATHY	GRN	Wald ratio	1	0.161364	0.187727	0.00390029
uYYQNJ	finn-b-DM_NEUROPATHY	Diabetic neuropathy || id:finn-b-DM_NEUROPATHY	CCL21	Wald ratio	1	-0.349333	0.356667	0.00327363
Uz7xw8	finn-b-DM_NEUROPATHY	Diabetic neuropathy || id:finn-b-DM_NEUROPATHY	TXNL4B	Wald ratio	1	-0.1744	0.3084	0.00571734
V0rx0L	finn-b-DM_NEUROPATHY	Diabetic neuropathy || id:finn-b-DM_NEUROPATHY	LRIG1	Wald ratio	1	-0.0258209	0.0670149	0.00700015
V1io1P	finn-b-DM_NEUROPATHY	Diabetic neuropathy || id:finn-b-DM_NEUROPATHY	SLITRK1	Wald ratio	1	-0.71875	0.7275	0.00323166
v1LxtJ	finn-b-DM_NEUROPATHY	Diabetic neuropathy || id:finn-b-DM_NEUROPATHY	MFAP4	Wald ratio	1	0.305692	0.218	0.00160838
V4ooOp	finn-b-DM_NEUROPATHY	Diabetic neuropathy || id:finn-b-DM_NEUROPATHY	CRYBB1	Wald ratio	1	-0.175882	0.233529	0.00451361
V5R7UP	finn-b-DM_NEUROPATHY	Diabetic neuropathy || id:finn-b-DM_NEUROPATHY	CILP2	Wald ratio	1	-0.392857	0.751429	0.00601104
v5tbEA	finn-b-DM_NEUROPATHY	Diabetic neuropathy || id:finn-b-DM_NEUROPATHY	SH3BP2	Wald ratio	1	-0.213077	0.15	0.00155458
V5vLH6	finn-b-DM_NEUROPATHY	Diabetic neuropathy || id:finn-b-DM_NEUROPATHY	CA1	Inverse variance weighted	2	0.0950281	0.209914	0.00650764
v64CK7	finn-b-DM_NEUROPATHY	Diabetic neuropathy || id:finn-b-DM_NEUROPATHY	PDHX	Wald ratio	1	0.329783	0.595	0.00579403
V6mZLL	finn-b-DM_NEUROPATHY	Diabetic neuropathy || id:finn-b-DM_NEUROPATHY	NCAN	Wald ratio	1	-0.471818	0.231212	0.000412877
V71tA1	finn-b-DM_NEUROPATHY	Diabetic neuropathy || id:finn-b-DM_NEUROPATHY	AMY1A	Inverse variance weighted	2	-0.0568297	0.655495	0.00930912
v9wGqr	finn-b-DM_NEUROPATHY	Diabetic neuropathy || id:finn-b-DM_NEUROPATHY	DKK1	Inverse variance weighted	2	0.0225879	0.555795	0.00967582
vARYAx	finn-b-DM_NEUROPATHY	Diabetic neuropathy || id:finn-b-DM_NEUROPATHY	LIPN	Inverse variance weighted	2	0.0255711	0.0527481	0.00627835
vaydmF	finn-b-DM_NEUROPATHY	Diabetic neuropathy || id:finn-b-DM_NEUROPATHY	KYNU	Wald ratio	1	-0.277174	0.117391	0.000182203
VCfWij	finn-b-DM_NEUROPATHY	Diabetic neuropathy || id:finn-b-DM_NEUROPATHY	ENPP6	Wald ratio	1	1.16059	0.748824	0.0012117
Vddm9d	finn-b-DM_NEUROPATHY	Diabetic neuropathy || id:finn-b-DM_NEUROPATHY	WARS	Wald ratio	1	1.075	0.535	0.000445005
VE09lO	finn-b-DM_NEUROPATHY	Diabetic neuropathy || id:finn-b-DM_NEUROPATHY	COMP	Inverse variance weighted	2	-0.566247	0.427736	0.00185561
VE3U23	finn-b-DM_NEUROPATHY	Diabetic neuropathy || id:finn-b-DM_NEUROPATHY	LPO	Wald ratio	1	0.202069	0.145517	0.00164947
vEDBRq	finn-b-DM_NEUROPATHY	Diabetic neuropathy || id:finn-b-DM_NEUROPATHY	BCAN	Wald ratio	1	0.119	0.214	0.0057816
VekK9G	finn-b-DM_NEUROPATHY	Diabetic neuropathy || id:finn-b-DM_NEUROPATHY	C3	Wald ratio	1	0.212	0.51	0.0067764
vEZFMD	finn-b-DM_NEUROPATHY	Diabetic neuropathy || id:finn-b-DM_NEUROPATHY	ACE	Wald ratio	1	-0.0295161	0.0632258	0.00640617
Vf1d6R	finn-b-DM_NEUROPATHY	Diabetic neuropathy || id:finn-b-DM_NEUROPATHY	ADAMTS13	Wald ratio	1	-0.0910227	0.0895455	0.00309393
vFGUUo	finn-b-DM_NEUROPATHY	Diabetic neuropathy || id:finn-b-DM_NEUROPATHY	TRIM3	Wald ratio	1	-0.103571	0.427857	0.00808726
vFhD4q	finn-b-DM_NEUROPATHY	Diabetic neuropathy || id:finn-b-DM_NEUROPATHY	DLD	Wald ratio	1	-0.465385	1.275	0.00715106
vfq8r6	finn-b-DM_NEUROPATHY	Diabetic neuropathy || id:finn-b-DM_NEUROPATHY	PNLIPRP2	Wald ratio	1	0.0230693	0.040099	0.00565083
vg3cfj	finn-b-DM_NEUROPATHY	Diabetic neuropathy || id:finn-b-DM_NEUROPATHY	MSMP	Wald ratio	1	-0.235	0.656667	0.00720442
vGhQSv	finn-b-DM_NEUROPATHY	Diabetic neuropathy || id:finn-b-DM_NEUROPATHY	SERPINA3	Wald ratio	1	-0.259688	0.407187	0.00523631
VgX1Nv	finn-b-DM_NEUROPATHY	Diabetic neuropathy || id:finn-b-DM_NEUROPATHY	IFNLR1	Wald ratio	1	0.232727	0.242273	0.00336753
vi50pA	finn-b-DM_NEUROPATHY	Diabetic neuropathy || id:finn-b-DM_NEUROPATHY	SPON1	Wald ratio	1	-0.238571	0.141071	0.000908102
VIsQ0W	finn-b-DM_NEUROPATHY	Diabetic neuropathy || id:finn-b-DM_NEUROPATHY	CSGALNACT2	Wald ratio	1	-0.625833	0.355	0.000779155
VjeFiI	finn-b-DM_NEUROPATHY	Diabetic neuropathy || id:finn-b-DM_NEUROPATHY	LILRB2	Wald ratio	1	0.0508738	0.0429126	0.00235812
VJmRxp	finn-b-DM_NEUROPATHY	Diabetic neuropathy || id:finn-b-DM_NEUROPATHY	TIMP2	Wald ratio	1	0.15875	0.61875	0.00797514
VKGqdD	finn-b-DM_NEUROPATHY	Diabetic neuropathy || id:finn-b-DM_NEUROPATHY	IGDCC4	Inverse variance weighted	2	0.0442032	0.171154	0.00796202
vkJzTc	finn-b-DM_NEUROPATHY	Diabetic neuropathy || id:finn-b-DM_NEUROPATHY	CD48	Wald ratio	1	0.0865	0.202	0.00668493
VlXoKR	finn-b-DM_NEUROPATHY	Diabetic neuropathy || id:finn-b-DM_NEUROPATHY	PGLYRP1	Wald ratio	1	0.0363158	0.246316	0.00882788
vNOhLL	finn-b-DM_NEUROPATHY	Diabetic neuropathy || id:finn-b-DM_NEUROPATHY	SEMA6B	Wald ratio	1	-0.491111	0.456667	0.00282184
vOa2DR	finn-b-DM_NEUROPATHY	Diabetic neuropathy || id:finn-b-DM_NEUROPATHY	UNC45A	Wald ratio	1	0.648333	0.621548	0.00296904
VP0Jgd	finn-b-DM_NEUROPATHY	Diabetic neuropathy || id:finn-b-DM_NEUROPATHY	CCL14	Wald ratio	1	-0.0133721	0.0788372	0.00865312
VRl1JC	finn-b-DM_NEUROPATHY	Diabetic neuropathy || id:finn-b-DM_NEUROPATHY	CEL	Inverse variance weighted	2	-0.107314	0.643214	0.00867496
VRvglI	finn-b-DM_NEUROPATHY	Diabetic neuropathy || id:finn-b-DM_NEUROPATHY	PLA2G2A	Wald ratio	1	-0.0693506	0.0571429	0.00224887
vSQb2x	finn-b-DM_NEUROPATHY	Diabetic neuropathy || id:finn-b-DM_NEUROPATHY	ARSA	Wald ratio	1	-0.278286	0.511714	0.00586558
VuPOJO	finn-b-DM_NEUROPATHY	Diabetic neuropathy || id:finn-b-DM_NEUROPATHY	CD46	Wald ratio	1	0.242083	0.165417	0.00143337
VUuBVa	finn-b-DM_NEUROPATHY	Diabetic neuropathy || id:finn-b-DM_NEUROPATHY	TWSG1	Wald ratio	1	0.201176	0.467059	0.00666664
vwSN0B	finn-b-DM_NEUROPATHY	Diabetic neuropathy || id:finn-b-DM_NEUROPATHY	ITLN1	Wald ratio	1	-0.32375	0.5125	0.00527578
VwVxVd	finn-b-DM_NEUROPATHY	Diabetic neuropathy || id:finn-b-DM_NEUROPATHY	CDH5	Wald ratio	1	0.32	0.276	0.00246285
vWXv6i	finn-b-DM_NEUROPATHY	Diabetic neuropathy || id:finn-b-DM_NEUROPATHY	TFF3	Inverse variance weighted	2	-0.155687	0.572972	0.00785839
VZ0MU5	finn-b-DM_NEUROPATHY	Diabetic neuropathy || id:finn-b-DM_NEUROPATHY	MST1	Wald ratio	1	0.0584553	0.0323577	0.000708352
vzoC0Y	finn-b-DM_NEUROPATHY	Diabetic neuropathy || id:finn-b-DM_NEUROPATHY	PTPRS	Wald ratio	1	-0.3085	0.35	0.00378086
W0BYwD	finn-b-DM_NEUROPATHY	Diabetic neuropathy || id:finn-b-DM_NEUROPATHY	KLB	Inverse variance weighted	2	0.169069	0.134836	0.00209885
W0opAh	finn-b-DM_NEUROPATHY	Diabetic neuropathy || id:finn-b-DM_NEUROPATHY	SRI	Wald ratio	1	-0.0742857	0.395714	0.00851092
w10Y7j	finn-b-DM_NEUROPATHY	Diabetic neuropathy || id:finn-b-DM_NEUROPATHY	C1QTNF9	Wald ratio	1	0.141905	0.209048	0.00497255
W2Z8O8	finn-b-DM_NEUROPATHY	Diabetic neuropathy || id:finn-b-DM_NEUROPATHY	TF	Wald ratio	1	0.441429	0.301429	0.0014307
W5gK1N	finn-b-DM_NEUROPATHY	Diabetic neuropathy || id:finn-b-DM_NEUROPATHY	LAYN	Wald ratio	1	-0.026	0.838	0.00975249
w5uQMA	finn-b-DM_NEUROPATHY	Diabetic neuropathy || id:finn-b-DM_NEUROPATHY	HAVCR1	Wald ratio	1	0.0321622	0.12	0.00788685
W7G1Az	finn-b-DM_NEUROPATHY	Diabetic neuropathy || id:finn-b-DM_NEUROPATHY	F10	Wald ratio	1	-0.416	0.405	0.00304345
W7ILbw	finn-b-DM_NEUROPATHY	Diabetic neuropathy || id:finn-b-DM_NEUROPATHY	TLR1	Wald ratio	1	0.210769	0.416154	0.00612527
w87U3U	finn-b-DM_NEUROPATHY	Diabetic neuropathy || id:finn-b-DM_NEUROPATHY	PLAT	Wald ratio	1	0.558983	0.374237	0.00135265
w94Swb	finn-b-DM_NEUROPATHY	Diabetic neuropathy || id:finn-b-DM_NEUROPATHY	C5	Wald ratio	1	-0.426471	0.301176	0.00156771
WCeTMJ	finn-b-DM_NEUROPATHY	Diabetic neuropathy || id:finn-b-DM_NEUROPATHY	RTN4IP1	Wald ratio	1	-0.19	0.647143	0.00769065
WCKqaf	finn-b-DM_NEUROPATHY	Diabetic neuropathy || id:finn-b-DM_NEUROPATHY	GSS	Wald ratio	1	0.154545	0.180455	0.00391764
wCx0Ym	finn-b-DM_NEUROPATHY	Diabetic neuropathy || id:finn-b-DM_NEUROPATHY	CST3	Wald ratio	1	0.2356	0.1884	0.00211106
WEo2Iq	finn-b-DM_NEUROPATHY	Diabetic neuropathy || id:finn-b-DM_NEUROPATHY	FAM3B	Inverse variance weighted	2	0.127507	0.234375	0.00586421
WEZFVM	finn-b-DM_NEUROPATHY	Diabetic neuropathy || id:finn-b-DM_NEUROPATHY	IGFBP3	Inverse variance weighted	2	-0.0766685	0.122866	0.00532627
WFssjG	finn-b-DM_NEUROPATHY	Diabetic neuropathy || id:finn-b-DM_NEUROPATHY	MARK3	Wald ratio	1	0.0766667	0.721667	0.00915395
wfVL6E	finn-b-DM_NEUROPATHY	Diabetic neuropathy || id:finn-b-DM_NEUROPATHY	FAM20B	Wald ratio	1	0.573333	0.448889	0.00201522
wgOAOU	finn-b-DM_NEUROPATHY	Diabetic neuropathy || id:finn-b-DM_NEUROPATHY	C1QTNF3	Wald ratio	1	0.0505556	0.3	0.00866175
wHwIF8	finn-b-DM_NEUROPATHY	Diabetic neuropathy || id:finn-b-DM_NEUROPATHY	RBP4	Wald ratio	1	0.065	0.525	0.00901466
Wja1iH	finn-b-DM_NEUROPATHY	Diabetic neuropathy || id:finn-b-DM_NEUROPATHY	HSPC159	Wald ratio	1	-1.805	0.778125	0.000203583
WJiznM	finn-b-DM_NEUROPATHY	Diabetic neuropathy || id:finn-b-DM_NEUROPATHY	IRF3	Wald ratio	1	0.517143	0.605714	0.0039323
WlCN9t	finn-b-DM_NEUROPATHY	Diabetic neuropathy || id:finn-b-DM_NEUROPATHY	SPINK7	Wald ratio	1	0.119231	0.336154	0.00722821
wm2lJw	finn-b-DM_NEUROPATHY	Diabetic neuropathy || id:finn-b-DM_NEUROPATHY	KIR2DS2	Wald ratio	1	-0.181944	0.112222	0.00104956
WMLCgC	finn-b-DM_NEUROPATHY	Diabetic neuropathy || id:finn-b-DM_NEUROPATHY	PEAR1	Wald ratio	1	-0.762	0.868	0.00380009
WMpFyc	finn-b-DM_NEUROPATHY	Diabetic neuropathy || id:finn-b-DM_NEUROPATHY	TREML2	Wald ratio	1	-0.0111842	0.09	0.00901102
wn6djK	finn-b-DM_NEUROPATHY	Diabetic neuropathy || id:finn-b-DM_NEUROPATHY	CETN3	Wald ratio	1	-0.5775	0.61625	0.00348697
woLN5P	finn-b-DM_NEUROPATHY	Diabetic neuropathy || id:finn-b-DM_NEUROPATHY	ARG1	Wald ratio	1	-0.736364	0.423636	0.00082176
Wp7kwS	finn-b-DM_NEUROPATHY	Diabetic neuropathy || id:finn-b-DM_NEUROPATHY	COL6A3	Wald ratio	1	0.12	0.335714	0.00720757
WPaz0i	finn-b-DM_NEUROPATHY	Diabetic neuropathy || id:finn-b-DM_NEUROPATHY	IGFBP5	Wald ratio	1	-0.482	0.786	0.00539723
WPdFxC	finn-b-DM_NEUROPATHY	Diabetic neuropathy || id:finn-b-DM_NEUROPATHY	MOB1A	Wald ratio	1	0.00426471	0.623824	0.00994545
wpKsmk	finn-b-DM_NEUROPATHY	Diabetic neuropathy || id:finn-b-DM_NEUROPATHY	LRRC4B	Wald ratio	1	-0.766	0.607333	0.00207218
WQ4v1c	finn-b-DM_NEUROPATHY	Diabetic neuropathy || id:finn-b-DM_NEUROPATHY	ASPH	Wald ratio	1	-0.687917	0.445	0.00122134
WqToTP	finn-b-DM_NEUROPATHY	Diabetic neuropathy || id:finn-b-DM_NEUROPATHY	C3	Wald ratio	1	-0.035	0.517	0.00946026
wt5rEJ	finn-b-DM_NEUROPATHY	Diabetic neuropathy || id:finn-b-DM_NEUROPATHY	CCL16	Wald ratio	1	0.0971429	0.360714	0.00787693
wUYknE	finn-b-DM_NEUROPATHY	Diabetic neuropathy || id:finn-b-DM_NEUROPATHY	GSTT1	Wald ratio	1	0.0665455	0.0727273	0.00360192
wUzLLn	finn-b-DM_NEUROPATHY	Diabetic neuropathy || id:finn-b-DM_NEUROPATHY	MMP9	Wald ratio	1	-0.102353	0.438235	0.00815329
WxY8Rm	finn-b-DM_NEUROPATHY	Diabetic neuropathy || id:finn-b-DM_NEUROPATHY	TTL	Wald ratio	1	0.77375	0.99875	0.00438506
WYBvIk	finn-b-DM_NEUROPATHY	Diabetic neuropathy || id:finn-b-DM_NEUROPATHY	DNAJB12	Wald ratio	1	0.105	0.4925	0.00831173
WYrGfN	finn-b-DM_NEUROPATHY	Diabetic neuropathy || id:finn-b-DM_NEUROPATHY	DBNL	Wald ratio	1	0.211429	0.608571	0.00728277
wzB0kI	finn-b-DM_NEUROPATHY	Diabetic neuropathy || id:finn-b-DM_NEUROPATHY	WFIKKN2	Wald ratio	1	0.0271698	0.0781132	0.00727971
WzEdIE	finn-b-DM_NEUROPATHY	Diabetic neuropathy || id:finn-b-DM_NEUROPATHY	METAP1	Wald ratio	1	0.84	0.661667	0.00204255
X2z347	finn-b-DM_NEUROPATHY	Diabetic neuropathy || id:finn-b-DM_NEUROPATHY	SEPSECS	Wald ratio	1	-0.230625	0.604375	0.00702764
x4y7e5	finn-b-DM_NEUROPATHY	Diabetic neuropathy || id:finn-b-DM_NEUROPATHY	NPPB	Wald ratio	1	-0.501111	0.451111	0.00266638
X7nMpR	finn-b-DM_NEUROPATHY	Diabetic neuropathy || id:finn-b-DM_NEUROPATHY	CCL8	Wald ratio	1	-0.163298	0.120106	0.00173953
x7vzGO	finn-b-DM_NEUROPATHY	Diabetic neuropathy || id:finn-b-DM_NEUROPATHY	PCDH9	Wald ratio	1	-0.221111	0.193333	0.00252757
X8LoE6	finn-b-DM_NEUROPATHY	Diabetic neuropathy || id:finn-b-DM_NEUROPATHY	GSTT2B	Wald ratio	1	-0.032973	0.224054	0.00883002
X94sm8	finn-b-DM_NEUROPATHY	Diabetic neuropathy || id:finn-b-DM_NEUROPATHY	SIGLEC1	Wald ratio	1	-0.602	0.832	0.00469337
xas9g3	finn-b-DM_NEUROPATHY	Diabetic neuropathy || id:finn-b-DM_NEUROPATHY	SLPI	Wald ratio	1	0.0671429	0.602857	0.00911319
XavbUB	finn-b-DM_NEUROPATHY	Diabetic neuropathy || id:finn-b-DM_NEUROPATHY	NADK	Wald ratio	1	0.506667	0.335833	0.00131379
xbWHxK	finn-b-DM_NEUROPATHY	Diabetic neuropathy || id:finn-b-DM_NEUROPATHY	LGALS3BP	Wald ratio	1	0.127	0.2625	0.00628521
XCSYJu	finn-b-DM_NEUROPATHY	Diabetic neuropathy || id:finn-b-DM_NEUROPATHY	KLK8	Inverse variance weighted	2	0.0681756	0.185255	0.00712866
XCYRs9	finn-b-DM_NEUROPATHY	Diabetic neuropathy || id:finn-b-DM_NEUROPATHY	IDI2	Wald ratio	1	0.235714	0.282143	0.00403468
Xd0gCb	finn-b-DM_NEUROPATHY	Diabetic neuropathy || id:finn-b-DM_NEUROPATHY	C10orf54	Wald ratio	1	-0.196667	0.127778	0.00123772
xDY05O	finn-b-DM_NEUROPATHY	Diabetic neuropathy || id:finn-b-DM_NEUROPATHY	GFRAL	Inverse variance weighted	2	-0.0232659	0.204571	0.00909451
XEqK1W	finn-b-DM_NEUROPATHY	Diabetic neuropathy || id:finn-b-DM_NEUROPATHY	CFD	Inverse variance weighted	2	0.297942	0.319175	0.00350576
XFR3XS	finn-b-DM_NEUROPATHY	Diabetic neuropathy || id:finn-b-DM_NEUROPATHY	LRP11	Wald ratio	1	0.0766667	0.102821	0.00455887
XGAK1j	finn-b-DM_NEUROPATHY	Diabetic neuropathy || id:finn-b-DM_NEUROPATHY	NID2	Wald ratio	1	0.202857	0.0804082	0.00011641
xGoExa	finn-b-DM_NEUROPATHY	Diabetic neuropathy || id:finn-b-DM_NEUROPATHY	ATRN	Wald ratio	1	-0.239348	0.160435	0.00135733
XHdNic	finn-b-DM_NEUROPATHY	Diabetic neuropathy || id:finn-b-DM_NEUROPATHY	SHH	Wald ratio	1	0.22	0.437778	0.00615289
XHFhcY	finn-b-DM_NEUROPATHY	Diabetic neuropathy || id:finn-b-DM_NEUROPATHY	TMEM132B	Wald ratio	1	0.25125	0.270625	0.00353197
xHj9N7	finn-b-DM_NEUROPATHY	Diabetic neuropathy || id:finn-b-DM_NEUROPATHY	SPINK2	Wald ratio	1	0.112716	0.198519	0.0057018
xi1ae4	finn-b-DM_NEUROPATHY	Diabetic neuropathy || id:finn-b-DM_NEUROPATHY	GMPR2	Wald ratio	1	-0.4	0.1852	0.00030786
XIa8MI	finn-b-DM_NEUROPATHY	Diabetic neuropathy || id:finn-b-DM_NEUROPATHY	OLFML3	Wald ratio	1	1.18111	0.484444	0.000147658
xIBgnB	finn-b-DM_NEUROPATHY	Diabetic neuropathy || id:finn-b-DM_NEUROPATHY	PSME1	Wald ratio	1	-0.395	0.723333	0.00585009
xIwThG	finn-b-DM_NEUROPATHY	Diabetic neuropathy || id:finn-b-DM_NEUROPATHY	TAGLN	Wald ratio	1	-0.074	0.4055	0.00855198
xkTO7E	finn-b-DM_NEUROPATHY	Diabetic neuropathy || id:finn-b-DM_NEUROPATHY	CHST4	Wald ratio	1	-0.85875	0.53125	0.00105993
xluSij	finn-b-DM_NEUROPATHY	Diabetic neuropathy || id:finn-b-DM_NEUROPATHY	ARRB1	Wald ratio	1	-1.19	0.65375	0.000687182
XmOpZn	finn-b-DM_NEUROPATHY	Diabetic neuropathy || id:finn-b-DM_NEUROPATHY	SIGLEC12	Wald ratio	1	0.0301709	0.0425641	0.00478427
XMZvzY	finn-b-DM_NEUROPATHY	Diabetic neuropathy || id:finn-b-DM_NEUROPATHY	RETN	MR Egger	3	-0.417657	1.82267	0.00856597
XMZvzY	finn-b-DM_NEUROPATHY	Diabetic neuropathy || id:finn-b-DM_NEUROPATHY	RETN	Weighted median	3	-0.00410124	0.180838	0.00981906
XMZvzY	finn-b-DM_NEUROPATHY	Diabetic neuropathy || id:finn-b-DM_NEUROPATHY	RETN	Inverse variance weighted	3	0.0357955	0.167938	0.00831212
XMZvzY	finn-b-DM_NEUROPATHY	Diabetic neuropathy || id:finn-b-DM_NEUROPATHY	RETN	Simple mode	3	-0.0876992	0.255486	0.00764124
XMZvzY	finn-b-DM_NEUROPATHY	Diabetic neuropathy || id:finn-b-DM_NEUROPATHY	RETN	Weighted mode	3	-0.0682507	0.214063	0.0078007
Xn2eVm	finn-b-DM_NEUROPATHY	Diabetic neuropathy || id:finn-b-DM_NEUROPATHY	FBP2	Wald ratio	1	0.3405	0.3245	0.00294037
xnHBhV	finn-b-DM_NEUROPATHY	Diabetic neuropathy || id:finn-b-DM_NEUROPATHY	SEMA7A	Wald ratio	1	0.177692	0.573846	0.00756826
xnZGOI	finn-b-DM_NEUROPATHY	Diabetic neuropathy || id:finn-b-DM_NEUROPATHY	ZG16B	Wald ratio	1	0.245	0.228333	0.00283274
xo8IyE	finn-b-DM_NEUROPATHY	Diabetic neuropathy || id:finn-b-DM_NEUROPATHY	MAX	Wald ratio	1	0.0555556	0.222222	0.00802587
XOY7CA	finn-b-DM_NEUROPATHY	Diabetic neuropathy || id:finn-b-DM_NEUROPATHY	RGMB	Wald ratio	1	0.0685714	0.280714	0.00807018
xOyLsm	finn-b-DM_NEUROPATHY	Diabetic neuropathy || id:finn-b-DM_NEUROPATHY	CRELD1	Wald ratio	1	-0.0380435	0.0967391	0.00694129
xqq5Jc	finn-b-DM_NEUROPATHY	Diabetic neuropathy || id:finn-b-DM_NEUROPATHY	CD200	Wald ratio	1	0.464615	0.432308	0.00282494
xsUy7A	finn-b-DM_NEUROPATHY	Diabetic neuropathy || id:finn-b-DM_NEUROPATHY	FKBP4	Wald ratio	1	0.458824	0.62	0.00459277
XSZtZZ	finn-b-DM_NEUROPATHY	Diabetic neuropathy || id:finn-b-DM_NEUROPATHY	CHGB	Wald ratio	1	-0.00724138	0.454483	0.00987288
xX82Hs	finn-b-DM_NEUROPATHY	Diabetic neuropathy || id:finn-b-DM_NEUROPATHY	NMT2	Wald ratio	1	-0.95125	0.59	0.00106899
XyYrng	finn-b-DM_NEUROPATHY	Diabetic neuropathy || id:finn-b-DM_NEUROPATHY	PLG	Wald ratio	1	-0.154706	0.204412	0.00449149
xzgXch	finn-b-DM_NEUROPATHY	Diabetic neuropathy || id:finn-b-DM_NEUROPATHY	OGN	Wald ratio	1	-0.0466667	0.109231	0.00669212
XzkuuA	finn-b-DM_NEUROPATHY	Diabetic neuropathy || id:finn-b-DM_NEUROPATHY	STX8	Wald ratio	1	-0.777143	0.675714	0.002501
XzmdiV	finn-b-DM_NEUROPATHY	Diabetic neuropathy || id:finn-b-DM_NEUROPATHY	ANGPTL3	Wald ratio	1	-0.07	0.184167	0.00703878
XZZ9u4	finn-b-DM_NEUROPATHY	Diabetic neuropathy || id:finn-b-DM_NEUROPATHY	F11	Wald ratio	1	-0.0163636	0.119697	0.00891261
Y121hs	finn-b-DM_NEUROPATHY	Diabetic neuropathy || id:finn-b-DM_NEUROPATHY	GDF15	Wald ratio	1	0.086	0.0986667	0.00383415
y1dHBe	finn-b-DM_NEUROPATHY	Diabetic neuropathy || id:finn-b-DM_NEUROPATHY	XXYLT1	Wald ratio	1	0.0545	0.1975	0.00782587
Y1nujd	finn-b-DM_NEUROPATHY	Diabetic neuropathy || id:finn-b-DM_NEUROPATHY	PFKM	Wald ratio	1	0.058	0.269	0.00829289
Y1WSU6	finn-b-DM_NEUROPATHY	Diabetic neuropathy || id:finn-b-DM_NEUROPATHY	SCARF1	Wald ratio	1	-0.0335	0.10175	0.00741976
Y2SzJ6	finn-b-DM_NEUROPATHY	Diabetic neuropathy || id:finn-b-DM_NEUROPATHY	IL12B	Wald ratio	1	-0.154634	0.109024	0.0015609
y58ZW7	finn-b-DM_NEUROPATHY	Diabetic neuropathy || id:finn-b-DM_NEUROPATHY	C1QC	MR Egger	3	0.0192483	0.165595	0.00926332
y58ZW7	finn-b-DM_NEUROPATHY	Diabetic neuropathy || id:finn-b-DM_NEUROPATHY	C1QC	Weighted median	3	-0.0378381	0.0779305	0.00627296
y58ZW7	finn-b-DM_NEUROPATHY	Diabetic neuropathy || id:finn-b-DM_NEUROPATHY	C1QC	Inverse variance weighted	3	-0.0410818	0.0772821	0.00595016
y58ZW7	finn-b-DM_NEUROPATHY	Diabetic neuropathy || id:finn-b-DM_NEUROPATHY	C1QC	Simple mode	3	-0.0615114	0.111189	0.00635701
y58ZW7	finn-b-DM_NEUROPATHY	Diabetic neuropathy || id:finn-b-DM_NEUROPATHY	C1QC	Weighted mode	3	-0.033891	0.0779291	0.00706067
y8SMyK	finn-b-DM_NEUROPATHY	Diabetic neuropathy || id:finn-b-DM_NEUROPATHY	CR2	Wald ratio	1	-0.0404	0.3028	0.0089386
Y9vprJ	finn-b-DM_NEUROPATHY	Diabetic neuropathy || id:finn-b-DM_NEUROPATHY	IFI16	Wald ratio	1	1.33429	0.755714	0.000774637
YB75ty	finn-b-DM_NEUROPATHY	Diabetic neuropathy || id:finn-b-DM_NEUROPATHY	VWA1	Inverse variance weighted	2	0.0865713	0.168945	0.00608355
ybcTrx	finn-b-DM_NEUROPATHY	Diabetic neuropathy || id:finn-b-DM_NEUROPATHY	USP8	Wald ratio	1	0.646	0.679	0.00341402
YBu4oV	finn-b-DM_NEUROPATHY	Diabetic neuropathy || id:finn-b-DM_NEUROPATHY	TMEM190	Wald ratio	1	-0.00693069	0.0388119	0.00858274
YdUlQv	finn-b-DM_NEUROPATHY	Diabetic neuropathy || id:finn-b-DM_NEUROPATHY	IL17RA	Wald ratio	1	-0.0701852	0.0742593	0.00344589
ydVeKZ	finn-b-DM_NEUROPATHY	Diabetic neuropathy || id:finn-b-DM_NEUROPATHY	UGDH	Wald ratio	1	-0.139333	0.140333	0.00320771
YEPNuG	finn-b-DM_NEUROPATHY	Diabetic neuropathy || id:finn-b-DM_NEUROPATHY	SERPING1	Wald ratio	1	0.0377941	0.0623529	0.00544427
YfwMiK	finn-b-DM_NEUROPATHY	Diabetic neuropathy || id:finn-b-DM_NEUROPATHY	BRSK2	Wald ratio	1	0.212941	0.240588	0.0037611
Yg9PSn	finn-b-DM_NEUROPATHY	Diabetic neuropathy || id:finn-b-DM_NEUROPATHY	STARD5	Inverse variance weighted	2	0.000580002	0.160803	0.00997122
yh6eu9	finn-b-DM_NEUROPATHY	Diabetic neuropathy || id:finn-b-DM_NEUROPATHY	SAR1A	Wald ratio	1	0.121333	0.266	0.00648289
YIyvah	finn-b-DM_NEUROPATHY	Diabetic neuropathy || id:finn-b-DM_NEUROPATHY	CDHR5	Wald ratio	1	0.595714	0.747143	0.00425263
YJ1PVu	finn-b-DM_NEUROPATHY	Diabetic neuropathy || id:finn-b-DM_NEUROPATHY	HRASLS2	Wald ratio	1	0.696	0.85	0.00412887
yJKQjX	finn-b-DM_NEUROPATHY	Diabetic neuropathy || id:finn-b-DM_NEUROPATHY	COL2A1	Wald ratio	1	-0.00785714	0.0558571	0.00888135
YLIKlB	finn-b-DM_NEUROPATHY	Diabetic neuropathy || id:finn-b-DM_NEUROPATHY	DSCAM	Wald ratio	1	0.117879	0.25	0.00637273
YlTMy7	finn-b-DM_NEUROPATHY	Diabetic neuropathy || id:finn-b-DM_NEUROPATHY	CD274	Wald ratio	1	0.0220833	0.182083	0.00903468
ynFRY1	finn-b-DM_NEUROPATHY	Diabetic neuropathy || id:finn-b-DM_NEUROPATHY	VTA1	Wald ratio	1	-1.012	0.79	0.00200189
YNShVG	finn-b-DM_NEUROPATHY	Diabetic neuropathy || id:finn-b-DM_NEUROPATHY	GZMB	Wald ratio	1	0.161875	0.50875	0.00750347
YO0owo	finn-b-DM_NEUROPATHY	Diabetic neuropathy || id:finn-b-DM_NEUROPATHY	NMRAL1	Wald ratio	1	0.0397701	0.0802299	0.00620105
Yo9dg6	finn-b-DM_NEUROPATHY	Diabetic neuropathy || id:finn-b-DM_NEUROPATHY	MDGA1	Wald ratio	1	-0.0222642	0.0375472	0.00553205
yOcAYu	finn-b-DM_NEUROPATHY	Diabetic neuropathy || id:finn-b-DM_NEUROPATHY	LCN2	Wald ratio	1	0.014	0.505333	0.00977898
ypF1j1	finn-b-DM_NEUROPATHY	Diabetic neuropathy || id:finn-b-DM_NEUROPATHY	VASN	Wald ratio	1	-0.23875	0.52875	0.00651603
YPjWYk	finn-b-DM_NEUROPATHY	Diabetic neuropathy || id:finn-b-DM_NEUROPATHY	FOLR3	Wald ratio	1	-0.204872	0.175897	0.00244131
yPqavw	finn-b-DM_NEUROPATHY	Diabetic neuropathy || id:finn-b-DM_NEUROPATHY	NUDT5	Wald ratio	1	0.101429	0.561429	0.00856633
yQCsVx	finn-b-DM_NEUROPATHY	Diabetic neuropathy || id:finn-b-DM_NEUROPATHY	TAGLN2	Wald ratio	1	-0.675556	0.435556	0.00120897
yRma1y	finn-b-DM_NEUROPATHY	Diabetic neuropathy || id:finn-b-DM_NEUROPATHY	NEK7	Wald ratio	1	0.0214286	0.198571	0.00914064
YRvbiV	finn-b-DM_NEUROPATHY	Diabetic neuropathy || id:finn-b-DM_NEUROPATHY	IL6ST	Wald ratio	1	-0.191892	0.162162	0.00236677
YsoHv6	finn-b-DM_NEUROPATHY	Diabetic neuropathy || id:finn-b-DM_NEUROPATHY	SHANK3	Inverse variance weighted	2	0.0182036	0.22635	0.00935901
yTqohU	finn-b-DM_NEUROPATHY	Diabetic neuropathy || id:finn-b-DM_NEUROPATHY	CLEC11A	Wald ratio	1	-0.147766	0.129255	0.00252951
YU2RT5	finn-b-DM_NEUROPATHY	Diabetic neuropathy || id:finn-b-DM_NEUROPATHY	SDF2	Wald ratio	1	0.0920833	0.164583	0.00575825
yUnnOT	finn-b-DM_NEUROPATHY	Diabetic neuropathy || id:finn-b-DM_NEUROPATHY	LRP10	Wald ratio	1	0.554737	0.652105	0.00394944
yuTjr1	finn-b-DM_NEUROPATHY	Diabetic neuropathy || id:finn-b-DM_NEUROPATHY	LZIC	Wald ratio	1	0.678824	0.685882	0.00322317
yvfF2i	finn-b-DM_NEUROPATHY	Diabetic neuropathy || id:finn-b-DM_NEUROPATHY	IFNAR1	Wald ratio	1	-0.00842105	0.0846053	0.00920715
yVfZOy	finn-b-DM_NEUROPATHY	Diabetic neuropathy || id:finn-b-DM_NEUROPATHY	FCRL4	Wald ratio	1	0.0400885	0.040177	0.00318378
YVNFnS	finn-b-DM_NEUROPATHY	Diabetic neuropathy || id:finn-b-DM_NEUROPATHY	CCL17	Wald ratio	1	-0.05	0.221	0.00821011
yvUIAZ	finn-b-DM_NEUROPATHY	Diabetic neuropathy || id:finn-b-DM_NEUROPATHY	CA6	Wald ratio	1	0.116582	0.0922785	0.00206455
yWL80Q	finn-b-DM_NEUROPATHY	Diabetic neuropathy || id:finn-b-DM_NEUROPATHY	TRIP10	Wald ratio	1	0.816129	0.567742	0.00150576
Yx2cgF	finn-b-DM_NEUROPATHY	Diabetic neuropathy || id:finn-b-DM_NEUROPATHY	APOA1BP	Wald ratio	1	0.144815	0.255556	0.00570941
Yxwokz	finn-b-DM_NEUROPATHY	Diabetic neuropathy || id:finn-b-DM_NEUROPATHY	NPW	Wald ratio	1	0.0227778	0.0890741	0.00798169
yylDRf	finn-b-DM_NEUROPATHY	Diabetic neuropathy || id:finn-b-DM_NEUROPATHY	SLITRK5	Wald ratio	1	-0.579286	0.318571	0.000690052
YytFzB	finn-b-DM_NEUROPATHY	Diabetic neuropathy || id:finn-b-DM_NEUROPATHY	LCP1	Wald ratio	1	-0.130769	0.33	0.00691906
YYwmVd	finn-b-DM_NEUROPATHY	Diabetic neuropathy || id:finn-b-DM_NEUROPATHY	RNASE3	Wald ratio	1	0.0234211	0.148158	0.00874392
yzVKZA	finn-b-DM_NEUROPATHY	Diabetic neuropathy || id:finn-b-DM_NEUROPATHY	HTRA1	Wald ratio	1	-0.721818	0.401818	0.000724341
z26rpf	finn-b-DM_NEUROPATHY	Diabetic neuropathy || id:finn-b-DM_NEUROPATHY	PLEKHA1	Wald ratio	1	-0.0382143	0.1425	0.00788568
Z4Kz8Q	finn-b-DM_NEUROPATHY	Diabetic neuropathy || id:finn-b-DM_NEUROPATHY	SCARA5	Inverse variance weighted	2	-0.186522	0.164221	0.00256042
Z5C3fy	finn-b-DM_NEUROPATHY	Diabetic neuropathy || id:finn-b-DM_NEUROPATHY	S100A16	Inverse variance weighted	2	-0.0204163	0.198166	0.00917942
Z62K1L	finn-b-DM_NEUROPATHY	Diabetic neuropathy || id:finn-b-DM_NEUROPATHY	MANSC4	Wald ratio	1	-0.185614	0.0847368	0.000284897
Z8E4Fe	finn-b-DM_NEUROPATHY	Diabetic neuropathy || id:finn-b-DM_NEUROPATHY	CD244	Wald ratio	1	0.0702703	1.07324	0.00947796
Z8LugI	finn-b-DM_NEUROPATHY	Diabetic neuropathy || id:finn-b-DM_NEUROPATHY	AMY2B	Wald ratio	1	0.414857	0.975429	0.00670612
Z9KkBV	finn-b-DM_NEUROPATHY	Diabetic neuropathy || id:finn-b-DM_NEUROPATHY	NTM	Wald ratio	1	-0.120238	0.0959524	0.00210169
zBBV7P	finn-b-DM_NEUROPATHY	Diabetic neuropathy || id:finn-b-DM_NEUROPATHY	CLINT1	Wald ratio	1	-0.19125	0.75	0.00798723
zchRtd	finn-b-DM_NEUROPATHY	Diabetic neuropathy || id:finn-b-DM_NEUROPATHY	CRAT	Wald ratio	1	-0.554444	0.504444	0.00271716
zDU37w	finn-b-DM_NEUROPATHY	Diabetic neuropathy || id:finn-b-DM_NEUROPATHY	PTGDS	Wald ratio	1	0.000714286	0.287143	0.00998015
zDuTSQ	finn-b-DM_NEUROPATHY	Diabetic neuropathy || id:finn-b-DM_NEUROPATHY	DDOST	Wald ratio	1	0.273333	0.821667	0.00739393
Zdwibr	finn-b-DM_NEUROPATHY	Diabetic neuropathy || id:finn-b-DM_NEUROPATHY	MANBA	Wald ratio	1	-0.0802273	0.0911364	0.00378697
zeWyJk	finn-b-DM_NEUROPATHY	Diabetic neuropathy || id:finn-b-DM_NEUROPATHY	TIMD4	Wald ratio	1	0.0479167	0.173333	0.00782208
ZFxLeq	finn-b-DM_NEUROPATHY	Diabetic neuropathy || id:finn-b-DM_NEUROPATHY	CTSV	Wald ratio	1	-0.0244444	0.265556	0.00926658
ZGBZlz	finn-b-DM_NEUROPATHY	Diabetic neuropathy || id:finn-b-DM_NEUROPATHY	UNC5D	Wald ratio	1	-0.113	0.391	0.00772579
ZGjxA6	finn-b-DM_NEUROPATHY	Diabetic neuropathy || id:finn-b-DM_NEUROPATHY	FJX1	MR Egger	3	0.251207	0.774505	0.00800331
ZGjxA6	finn-b-DM_NEUROPATHY	Diabetic neuropathy || id:finn-b-DM_NEUROPATHY	FJX1	Weighted median	3	0.259765	0.190141	0.00171886
ZGjxA6	finn-b-DM_NEUROPATHY	Diabetic neuropathy || id:finn-b-DM_NEUROPATHY	FJX1	Inverse variance weighted	3	0.262682	0.169423	0.00121034
ZGjxA6	finn-b-DM_NEUROPATHY	Diabetic neuropathy || id:finn-b-DM_NEUROPATHY	FJX1	Simple mode	3	0.255769	0.219873	0.00364744
ZGjxA6	finn-b-DM_NEUROPATHY	Diabetic neuropathy || id:finn-b-DM_NEUROPATHY	FJX1	Weighted mode	3	0.25936	0.218591	0.00357262
zgxzH8	finn-b-DM_NEUROPATHY	Diabetic neuropathy || id:finn-b-DM_NEUROPATHY	MATN3	Inverse variance weighted	2	0.091185	0.110819	0.00410606
zhr4TO	finn-b-DM_NEUROPATHY	Diabetic neuropathy || id:finn-b-DM_NEUROPATHY	MAD1L1	Wald ratio	1	0.188519	1.44796	0.00896412
zHU0nN	finn-b-DM_NEUROPATHY	Diabetic neuropathy || id:finn-b-DM_NEUROPATHY	ANGPTL1	Wald ratio	1	-0.31	0.812	0.00702629
ZiqG8X	finn-b-DM_NEUROPATHY	Diabetic neuropathy || id:finn-b-DM_NEUROPATHY	PIP	Inverse variance weighted	2	0.0107793	0.136745	0.0093717
zJyI4W	finn-b-DM_NEUROPATHY	Diabetic neuropathy || id:finn-b-DM_NEUROPATHY	PDLIM4	Wald ratio	1	0.0373077	0.272308	0.00891026
zmpKRZ	finn-b-DM_NEUROPATHY	Diabetic neuropathy || id:finn-b-DM_NEUROPATHY	POLM	Inverse variance weighted	2	-0.0602907	0.170493	0.0072362
zmUMBJ	finn-b-DM_NEUROPATHY	Diabetic neuropathy || id:finn-b-DM_NEUROPATHY	ENTPD6	Wald ratio	1	0.570588	0.388235	0.00141644
ZNagvt	finn-b-DM_NEUROPATHY	Diabetic neuropathy || id:finn-b-DM_NEUROPATHY	KNG1	Inverse variance weighted	2	0.065685	0.0921385	0.00475911
ZnQbPM	finn-b-DM_NEUROPATHY	Diabetic neuropathy || id:finn-b-DM_NEUROPATHY	RARRES1	Wald ratio	1	0.0557143	0.173929	0.00748719
ZnuyHX	finn-b-DM_NEUROPATHY	Diabetic neuropathy || id:finn-b-DM_NEUROPATHY	FLII	Wald ratio	1	-0.8076	0.5376	0.00133037
ZpyYNj	finn-b-DM_NEUROPATHY	Diabetic neuropathy || id:finn-b-DM_NEUROPATHY	TNFRSF1B	Wald ratio	1	0.233667	0.533	0.00661097
ZQjXvf	finn-b-DM_NEUROPATHY	Diabetic neuropathy || id:finn-b-DM_NEUROPATHY	PLAU	Inverse variance weighted	2	-0.24804	0.351566	0.0048048
zSoT8y	finn-b-DM_NEUROPATHY	Diabetic neuropathy || id:finn-b-DM_NEUROPATHY	TSG101	Wald ratio	1	-0.114	0.262	0.00663479
zuVCqF	finn-b-DM_NEUROPATHY	Diabetic neuropathy || id:finn-b-DM_NEUROPATHY	PF4V1	Wald ratio	1	-0.276562	0.133437	0.000382096
zvjkWG	finn-b-DM_NEUROPATHY	Diabetic neuropathy || id:finn-b-DM_NEUROPATHY	LILRA3	Inverse variance weighted	2	0.0186179	0.0440479	0.00672534
ZYclmC	finn-b-DM_NEUROPATHY	Diabetic neuropathy || id:finn-b-DM_NEUROPATHY	CRTAM	Wald ratio	1	0.000333333	0.130667	0.00997965
ZYfRlw	finn-b-DM_NEUROPATHY	Diabetic neuropathy || id:finn-b-DM_NEUROPATHY	GLTPD2	MR Egger	3	0.0414711	1.31267	0.00979894
ZYfRlw	finn-b-DM_NEUROPATHY	Diabetic neuropathy || id:finn-b-DM_NEUROPATHY	GLTPD2	Weighted median	3	0.191758	0.195407	0.00326432
ZYfRlw	finn-b-DM_NEUROPATHY	Diabetic neuropathy || id:finn-b-DM_NEUROPATHY	GLTPD2	Inverse variance weighted	3	0.25841	0.25589	0.00312569
ZYfRlw	finn-b-DM_NEUROPATHY	Diabetic neuropathy || id:finn-b-DM_NEUROPATHY	GLTPD2	Simple mode	3	0.00645802	0.298764	0.00984717
ZYfRlw	finn-b-DM_NEUROPATHY	Diabetic neuropathy || id:finn-b-DM_NEUROPATHY	GLTPD2	Weighted mode	3	0.116665	0.216086	0.00643341
ZyhBla	finn-b-DM_NEUROPATHY	Diabetic neuropathy || id:finn-b-DM_NEUROPATHY	IVD	Wald ratio	1	-0.177273	0.357273	0.00619765
zYHT4K	finn-b-DM_NEUROPATHY	Diabetic neuropathy || id:finn-b-DM_NEUROPATHY	SVEP1	Wald ratio	1	0.028625	0.1205	0.00812229
zzhbcY	finn-b-DM_NEUROPATHY	Diabetic neuropathy || id:finn-b-DM_NEUROPATHY	NETO1	Wald ratio	1	1.54571	0.65	0.000174058
Zzr0lZ	finn-b-DM_NEUROPATHY	Diabetic neuropathy || id:finn-b-DM_NEUROPATHY	ITIH2	Wald ratio	1	0.0110891	0.0648515	0.0086423
