# Supplementary material for: Identification of biomarkers in diabetic neuropathy: a Mendelian randomization and bioinformatics analysis
Source: Front Immunol. 2026 Apr 27;17:1793571. doi: 10.3389/fimmu.2026.1793571 (PMC13158061; doi:10.3389/fimmu.2026.1793571)
Supplement: Supplementary file 2 [file Table2.xlsx]

## Sheet: Sheet1
id.exposure	id.outcome	outcome	exposure	method	nsnp	b	se	pval
9JvAy0	finn-b-G6_DIABETNEUR	Diabethic neuropathy || id:finn-b-G6_DIABETNEUR	CSRP1	Wald ratio	1	-1.343	0.386	0.000502773
bQ0P54	finn-b-G6_DIABETNEUR	Diabethic neuropathy || id:finn-b-G6_DIABETNEUR	DCXR	Wald ratio	1	1.49167	0.453333	0.0010003
FOiSEZ	finn-b-G6_DIABETNEUR	Diabethic neuropathy || id:finn-b-G6_DIABETNEUR	SPINT2	Wald ratio	1	-0.186522	0.0576812	0.00122211
Mp7K18	finn-b-G6_DIABETNEUR	Diabethic neuropathy || id:finn-b-G6_DIABETNEUR	NOTUM	Wald ratio	1	-1.59429	0.518571	0.0021094
msC8C6	finn-b-G6_DIABETNEUR	Diabethic neuropathy || id:finn-b-G6_DIABETNEUR	CPXM1	Wald ratio	1	-0.596064	0.182872	0.00111627
PZDYf4	finn-b-G6_DIABETNEUR	Diabethic neuropathy || id:finn-b-G6_DIABETNEUR	GNMT	Wald ratio	1	-0.553182	0.175909	0.00166256
u43cs6	finn-b-G6_DIABETNEUR	Diabethic neuropathy || id:finn-b-G6_DIABETNEUR	PPP1R14A	Wald ratio	1	-0.6435	0.199	0.00122211
