# Supplementary material for: Identification of biomarkers in diabetic neuropathy: a Mendelian randomization and bioinformatics analysis
Source: Front Immunol. 2026 Apr 27;17:1793571. doi: 10.3389/fimmu.2026.1793571 (PMC13158061; doi:10.3389/fimmu.2026.1793571)
Supplement: Supplementary file 3 [file Table3.xlsx]

## Sheet: Sheet1
Protein	SNP	Effect allele	OR (95% CI)	P value
DCXR	rs113680823	G	4.86 (1.97, 12.01)	6.17e-06
HSPB1	rs59882870	A	0.27 (0.13, 0.59)	8.79e-06
SFN	rs12445050	A	0.54 (0.38, 0.78)	9.68e-06
KRT14	rs747276849	G	0.56 (0.39, 0.79)	1.09e-05
SPINT2	rs71354995	G	0.83 (0.74, 0.94)	1.98e-05
PPP1R14A	rs71354995	G	0.53 (0.36, 0.79)	1.98e-05
NOTUM	rs62078699	A	0.20 (0.07, 0.55)	2.01e-05
