# Supplementary material for: Identification of biomarkers in diabetic neuropathy: a Mendelian randomization and bioinformatics analysis
Source: Front Immunol. 2026 Apr 27;17:1793571. doi: 10.3389/fimmu.2026.1793571 (PMC13158061; doi:10.3389/fimmu.2026.1793571)
Supplement: Supplementary file 4 [file Table4.xlsx]

## Sheet: Sheet1
id.exposure	id.outcome	outcome	exposure	method	Q	Q_df	Q_pval
0EkJ0E	finn-b-DM_NEUROPATHY	Diabetic neuropathy || id:finn-b-DM_NEUROPATHY	MATN2	Inverse variance weighted	0.0297772	1	0.862997
0mqWjc	finn-b-DM_NEUROPATHY	Diabetic neuropathy || id:finn-b-DM_NEUROPATHY	ERAP1	Inverse variance weighted	1.21588	1	0.27017
0Ox1Ul	finn-b-DM_NEUROPATHY	Diabetic neuropathy || id:finn-b-DM_NEUROPATHY	THBS4	Inverse variance weighted	1.34312	1	0.246485
0qdi1I	finn-b-DM_NEUROPATHY	Diabetic neuropathy || id:finn-b-DM_NEUROPATHY	CAPN2	Inverse variance weighted	0.495184	1	0.481624
0r5C6v	finn-b-DM_NEUROPATHY	Diabetic neuropathy || id:finn-b-DM_NEUROPATHY	ISLR2	Inverse variance weighted	0.157997	1	0.691007
0SCNON	finn-b-DM_NEUROPATHY	Diabetic neuropathy || id:finn-b-DM_NEUROPATHY	SEMA3E	Inverse variance weighted	3.2397	1	0.0718736
19G2t6	finn-b-DM_NEUROPATHY	Diabetic neuropathy || id:finn-b-DM_NEUROPATHY	ELMO1	Inverse variance weighted	0.04698	1	0.828404
1hkq1I	finn-b-DM_NEUROPATHY	Diabetic neuropathy || id:finn-b-DM_NEUROPATHY	RTN4R	Inverse variance weighted	4.46363	1	0.0346239
1zomiW	finn-b-DM_NEUROPATHY	Diabetic neuropathy || id:finn-b-DM_NEUROPATHY	TMEM132D	MR Egger	0.740371	1	0.389542
1zomiW	finn-b-DM_NEUROPATHY	Diabetic neuropathy || id:finn-b-DM_NEUROPATHY	TMEM132D	Inverse variance weighted	1.80415	2	0.405728
2aRqyY	finn-b-DM_NEUROPATHY	Diabetic neuropathy || id:finn-b-DM_NEUROPATHY	ROR1	Inverse variance weighted	0.0410713	1	0.8394
2Mu2mI	finn-b-DM_NEUROPATHY	Diabetic neuropathy || id:finn-b-DM_NEUROPATHY	SEZ6L	MR Egger	0.086054	1	0.769255
2Mu2mI	finn-b-DM_NEUROPATHY	Diabetic neuropathy || id:finn-b-DM_NEUROPATHY	SEZ6L	Inverse variance weighted	0.413897	2	0.813061
2uudYx	finn-b-DM_NEUROPATHY	Diabetic neuropathy || id:finn-b-DM_NEUROPATHY	ACAA1	Inverse variance weighted	0.0106716	1	0.917722
3fOBfp	finn-b-DM_NEUROPATHY	Diabetic neuropathy || id:finn-b-DM_NEUROPATHY	CFHR2	Inverse variance weighted	1.03535e-05	1	0.997433
3j0Ee1	finn-b-DM_NEUROPATHY	Diabetic neuropathy || id:finn-b-DM_NEUROPATHY	PDGFD	Inverse variance weighted	0.5854	1	0.444203
4hpI6l	finn-b-DM_NEUROPATHY	Diabetic neuropathy || id:finn-b-DM_NEUROPATHY	PENK	Inverse variance weighted	0.726822	1	0.393915
4YYwYa	finn-b-DM_NEUROPATHY	Diabetic neuropathy || id:finn-b-DM_NEUROPATHY	CA10	Inverse variance weighted	2.69443	1	0.1007
5KfIzD	finn-b-DM_NEUROPATHY	Diabetic neuropathy || id:finn-b-DM_NEUROPATHY	C7	Inverse variance weighted	9.70436	1	0.00183832
5lyUh2	finn-b-DM_NEUROPATHY	Diabetic neuropathy || id:finn-b-DM_NEUROPATHY	CNTN1	Inverse variance weighted	0.744577	1	0.388199
5opah9	finn-b-DM_NEUROPATHY	Diabetic neuropathy || id:finn-b-DM_NEUROPATHY	SAA4	Inverse variance weighted	0.284376	1	0.593847
5TT7Xq	finn-b-DM_NEUROPATHY	Diabetic neuropathy || id:finn-b-DM_NEUROPATHY	ESM1	Inverse variance weighted	0.0570668	1	0.811193
6DUgCO	finn-b-DM_NEUROPATHY	Diabetic neuropathy || id:finn-b-DM_NEUROPATHY	COL6A1	Inverse variance weighted	2.59653	1	0.107098
6rWRiH	finn-b-DM_NEUROPATHY	Diabetic neuropathy || id:finn-b-DM_NEUROPATHY	PRCP	Inverse variance weighted	0.344721	1	0.557117
6rWTeD	finn-b-DM_NEUROPATHY	Diabetic neuropathy || id:finn-b-DM_NEUROPATHY	DNER	Inverse variance weighted	2.62356	1	0.105288
6XCOCh	finn-b-DM_NEUROPATHY	Diabetic neuropathy || id:finn-b-DM_NEUROPATHY	KL	Inverse variance weighted	0.0879667	1	0.766778
76qcX0	finn-b-DM_NEUROPATHY	Diabetic neuropathy || id:finn-b-DM_NEUROPATHY	CNTN4	Inverse variance weighted	1.15439	1	0.282633
776uYo	finn-b-DM_NEUROPATHY	Diabetic neuropathy || id:finn-b-DM_NEUROPATHY	LILRB3	Inverse variance weighted	0.958453	1	0.327577
7FZ0uC	finn-b-DM_NEUROPATHY	Diabetic neuropathy || id:finn-b-DM_NEUROPATHY	REG3A	Inverse variance weighted	0.00375045	1	0.951167
8BCfq8	finn-b-DM_NEUROPATHY	Diabetic neuropathy || id:finn-b-DM_NEUROPATHY	AMIGO2	Inverse variance weighted	2.65086	1	0.103494
8gFN7I	finn-b-DM_NEUROPATHY	Diabetic neuropathy || id:finn-b-DM_NEUROPATHY	SAA2	Inverse variance weighted	0.548144	1	0.459077
8pQlFc	finn-b-DM_NEUROPATHY	Diabetic neuropathy || id:finn-b-DM_NEUROPATHY	CXCL12	Inverse variance weighted	0.0376629	1	0.846122
8VBWIN	finn-b-DM_NEUROPATHY	Diabetic neuropathy || id:finn-b-DM_NEUROPATHY	IDUA	Inverse variance weighted	0.295039	1	0.587009
91RM9B	finn-b-DM_NEUROPATHY	Diabetic neuropathy || id:finn-b-DM_NEUROPATHY	PDGFD	Inverse variance weighted	0.626512	1	0.428638
93zVwJ	finn-b-DM_NEUROPATHY	Diabetic neuropathy || id:finn-b-DM_NEUROPATHY	GKN2	Inverse variance weighted	1.70319	1	0.191871
96waqa	finn-b-DM_NEUROPATHY	Diabetic neuropathy || id:finn-b-DM_NEUROPATHY	PTGR1	Inverse variance weighted	0.263239	1	0.607904
97RbyI	finn-b-DM_NEUROPATHY	Diabetic neuropathy || id:finn-b-DM_NEUROPATHY	CXCL12	MR Egger	0.000500108	1	0.982158
97RbyI	finn-b-DM_NEUROPATHY	Diabetic neuropathy || id:finn-b-DM_NEUROPATHY	CXCL12	Inverse variance weighted	0.00704257	2	0.996485
9Haobf	finn-b-DM_NEUROPATHY	Diabetic neuropathy || id:finn-b-DM_NEUROPATHY	TAC1	Inverse variance weighted	1.34368	1	0.246386
9HFe3h	finn-b-DM_NEUROPATHY	Diabetic neuropathy || id:finn-b-DM_NEUROPATHY	LILRB1	Inverse variance weighted	0.745499	1	0.387905
9Ky6ra	finn-b-DM_NEUROPATHY	Diabetic neuropathy || id:finn-b-DM_NEUROPATHY	ADAMTSL2	Inverse variance weighted	8.29019e-05	1	0.992735
9njs4J	finn-b-DM_NEUROPATHY	Diabetic neuropathy || id:finn-b-DM_NEUROPATHY	NPTX1	Inverse variance weighted	0.162394	1	0.686962
9VRl72	finn-b-DM_NEUROPATHY	Diabetic neuropathy || id:finn-b-DM_NEUROPATHY	TMEM132C	Inverse variance weighted	0.434876	1	0.509606
a2CsfS	finn-b-DM_NEUROPATHY	Diabetic neuropathy || id:finn-b-DM_NEUROPATHY	CHL1	Inverse variance weighted	0.811413	1	0.367703
A5dG35	finn-b-DM_NEUROPATHY	Diabetic neuropathy || id:finn-b-DM_NEUROPATHY	CFHR4	Inverse variance weighted	1.48507	1	0.222982
ABn4H9	finn-b-DM_NEUROPATHY	Diabetic neuropathy || id:finn-b-DM_NEUROPATHY	VEGFA	Inverse variance weighted	0.00611338	1	0.937678
ACLBw3	finn-b-DM_NEUROPATHY	Diabetic neuropathy || id:finn-b-DM_NEUROPATHY	ST3GAL1	Inverse variance weighted	0.339582	1	0.56007
Ah4FKw	finn-b-DM_NEUROPATHY	Diabetic neuropathy || id:finn-b-DM_NEUROPATHY	REG1A	Inverse variance weighted	0.294768	1	0.587181
AJyepL	finn-b-DM_NEUROPATHY	Diabetic neuropathy || id:finn-b-DM_NEUROPATHY	SFRP1	Inverse variance weighted	0.114561	1	0.735011
aNFMGn	finn-b-DM_NEUROPATHY	Diabetic neuropathy || id:finn-b-DM_NEUROPATHY	NTF3	Inverse variance weighted	2.98954	1	0.0838041
aO3kDL	finn-b-DM_NEUROPATHY	Diabetic neuropathy || id:finn-b-DM_NEUROPATHY	CRISP2	Inverse variance weighted	0.496392	1	0.48109
AOqtmp	finn-b-DM_NEUROPATHY	Diabetic neuropathy || id:finn-b-DM_NEUROPATHY	ANGPTL4	Inverse variance weighted	0.0341443	1	0.8534
Aq3rgF	finn-b-DM_NEUROPATHY	Diabetic neuropathy || id:finn-b-DM_NEUROPATHY	SIGLEC5	Inverse variance weighted	1.61515	1	0.203769
As1zac	finn-b-DM_NEUROPATHY	Diabetic neuropathy || id:finn-b-DM_NEUROPATHY	MBL2	Inverse variance weighted	1.24615	1	0.264289
Bemwtq	finn-b-DM_NEUROPATHY	Diabetic neuropathy || id:finn-b-DM_NEUROPATHY	LILRA2	MR Egger	0.311785	1	0.576587
Bemwtq	finn-b-DM_NEUROPATHY	Diabetic neuropathy || id:finn-b-DM_NEUROPATHY	LILRA2	Inverse variance weighted	0.334555	2	0.845965
Bu3HOv	finn-b-DM_NEUROPATHY	Diabetic neuropathy || id:finn-b-DM_NEUROPATHY	VEGFA	Inverse variance weighted	0.0275208	1	0.868241
CdiEMC	finn-b-DM_NEUROPATHY	Diabetic neuropathy || id:finn-b-DM_NEUROPATHY	CCL23	Inverse variance weighted	0.00103145	1	0.974379
CHshmv	finn-b-DM_NEUROPATHY	Diabetic neuropathy || id:finn-b-DM_NEUROPATHY	CDCP1	Inverse variance weighted	1.85952	1	0.17268
Ci3zNY	finn-b-DM_NEUROPATHY	Diabetic neuropathy || id:finn-b-DM_NEUROPATHY	PDCD1LG2	Inverse variance weighted	0.0145986	1	0.90383
CjvL5E	finn-b-DM_NEUROPATHY	Diabetic neuropathy || id:finn-b-DM_NEUROPATHY	CBLN1	MR Egger	0.237697	1	0.625875
CjvL5E	finn-b-DM_NEUROPATHY	Diabetic neuropathy || id:finn-b-DM_NEUROPATHY	CBLN1	Inverse variance weighted	0.371601	2	0.830439
cuEfnf	finn-b-DM_NEUROPATHY	Diabetic neuropathy || id:finn-b-DM_NEUROPATHY	CACNA2D3	Inverse variance weighted	0.118297	1	0.730889
CXGTyO	finn-b-DM_NEUROPATHY	Diabetic neuropathy || id:finn-b-DM_NEUROPATHY	SAA1	Inverse variance weighted	0.546769	1	0.459641
d1mroX	finn-b-DM_NEUROPATHY	Diabetic neuropathy || id:finn-b-DM_NEUROPATHY	F13B	Inverse variance weighted	2.81917	1	0.0931444
DoPFo7	finn-b-DM_NEUROPATHY	Diabetic neuropathy || id:finn-b-DM_NEUROPATHY	IDH1	Inverse variance weighted	1.70402	1	0.191763
e7ILE1	finn-b-DM_NEUROPATHY	Diabetic neuropathy || id:finn-b-DM_NEUROPATHY	CLSTN1	MR Egger	0.0912456	1	0.7626
e7ILE1	finn-b-DM_NEUROPATHY	Diabetic neuropathy || id:finn-b-DM_NEUROPATHY	CLSTN1	Inverse variance weighted	1.57967	2	0.453921
EKziPW	finn-b-DM_NEUROPATHY	Diabetic neuropathy || id:finn-b-DM_NEUROPATHY	FRZB	Inverse variance weighted	0.000556002	1	0.981188
En20hl	finn-b-DM_NEUROPATHY	Diabetic neuropathy || id:finn-b-DM_NEUROPATHY	QSOX2	Inverse variance weighted	0.384989	1	0.534945
evBzSG	finn-b-DM_NEUROPATHY	Diabetic neuropathy || id:finn-b-DM_NEUROPATHY	ADAMTSL1	MR Egger	6.52443	1	0.0106403
evBzSG	finn-b-DM_NEUROPATHY	Diabetic neuropathy || id:finn-b-DM_NEUROPATHY	ADAMTSL1	Inverse variance weighted	9.6565	2	0.00800052
evmG3U	finn-b-DM_NEUROPATHY	Diabetic neuropathy || id:finn-b-DM_NEUROPATHY	MDGA2	Inverse variance weighted	0.196916	1	0.657222
f50H1C	finn-b-DM_NEUROPATHY	Diabetic neuropathy || id:finn-b-DM_NEUROPATHY	SNX8	Inverse variance weighted	0.0883257	1	0.766317
fAYSr4	finn-b-DM_NEUROPATHY	Diabetic neuropathy || id:finn-b-DM_NEUROPATHY	LILRA5	Inverse variance weighted	0.943081	1	0.331487
FHccCi	finn-b-DM_NEUROPATHY	Diabetic neuropathy || id:finn-b-DM_NEUROPATHY	PLXNC1	MR Egger	3.01773	2	0.221161
FHccCi	finn-b-DM_NEUROPATHY	Diabetic neuropathy || id:finn-b-DM_NEUROPATHY	PLXNC1	Inverse variance weighted	3.08967	3	0.378005
fr7yMu	finn-b-DM_NEUROPATHY	Diabetic neuropathy || id:finn-b-DM_NEUROPATHY	FAM3D	Inverse variance weighted	0.0866984	1	0.768417
FvRWcm	finn-b-DM_NEUROPATHY	Diabetic neuropathy || id:finn-b-DM_NEUROPATHY	CRISPLD2	Inverse variance weighted	0.452655	1	0.501077
FWpnZW	finn-b-DM_NEUROPATHY	Diabetic neuropathy || id:finn-b-DM_NEUROPATHY	CPN2	Inverse variance weighted	0.196804	1	0.657313
gIxXPn	finn-b-DM_NEUROPATHY	Diabetic neuropathy || id:finn-b-DM_NEUROPATHY	GFRA2	Inverse variance weighted	0.377078	1	0.539171
GMNw8B	finn-b-DM_NEUROPATHY	Diabetic neuropathy || id:finn-b-DM_NEUROPATHY	CLSTN2	MR Egger	1.13427	1	0.286867
GMNw8B	finn-b-DM_NEUROPATHY	Diabetic neuropathy || id:finn-b-DM_NEUROPATHY	CLSTN2	Inverse variance weighted	3.03429	2	0.219337
GPQQGT	finn-b-DM_NEUROPATHY	Diabetic neuropathy || id:finn-b-DM_NEUROPATHY	NCAM2	Inverse variance weighted	0.11372	1	0.735948
gr4bgU	finn-b-DM_NEUROPATHY	Diabetic neuropathy || id:finn-b-DM_NEUROPATHY	FAP	Inverse variance weighted	0.825015	1	0.363718
H3l3Dl	finn-b-DM_NEUROPATHY	Diabetic neuropathy || id:finn-b-DM_NEUROPATHY	ANXA2	Inverse variance weighted	0.643383	1	0.422489
hCykIj	finn-b-DM_NEUROPATHY	Diabetic neuropathy || id:finn-b-DM_NEUROPATHY	SIGLEC5	Inverse variance weighted	0.105571	1	0.745244
HEQOQU	finn-b-DM_NEUROPATHY	Diabetic neuropathy || id:finn-b-DM_NEUROPATHY	ADIPOQ	Inverse variance weighted	2.55078	1	0.11024
HILVjg	finn-b-DM_NEUROPATHY	Diabetic neuropathy || id:finn-b-DM_NEUROPATHY	EGFLAM	Inverse variance weighted	0.510117	1	0.475088
hRVpQo	finn-b-DM_NEUROPATHY	Diabetic neuropathy || id:finn-b-DM_NEUROPATHY	FGL1	Inverse variance weighted	0.144891	1	0.703466
hXXizr	finn-b-DM_NEUROPATHY	Diabetic neuropathy || id:finn-b-DM_NEUROPATHY	PCSK9	Inverse variance weighted	0.436283	1	0.508922
iA4mxC	finn-b-DM_NEUROPATHY	Diabetic neuropathy || id:finn-b-DM_NEUROPATHY	RNASE6	Inverse variance weighted	1.5061	1	0.219735
iPsQAP	finn-b-DM_NEUROPATHY	Diabetic neuropathy || id:finn-b-DM_NEUROPATHY	TREM2	Inverse variance weighted	0.880742	1	0.347998
IptuDn	finn-b-DM_NEUROPATHY	Diabetic neuropathy || id:finn-b-DM_NEUROPATHY	CHST15	Inverse variance weighted	0.102722	1	0.748587
iSeDC5	finn-b-DM_NEUROPATHY	Diabetic neuropathy || id:finn-b-DM_NEUROPATHY	SEMA6A	Inverse variance weighted	0.000707716	1	0.978776
itdmN2	finn-b-DM_NEUROPATHY	Diabetic neuropathy || id:finn-b-DM_NEUROPATHY	THBS2	MR Egger	0.126661	1	0.721919
itdmN2	finn-b-DM_NEUROPATHY	Diabetic neuropathy || id:finn-b-DM_NEUROPATHY	THBS2	Inverse variance weighted	0.811479	2	0.666484
Iv3BZk	finn-b-DM_NEUROPATHY	Diabetic neuropathy || id:finn-b-DM_NEUROPATHY	NCAM1	MR Egger	3.81311	1	0.0508528
Iv3BZk	finn-b-DM_NEUROPATHY	Diabetic neuropathy || id:finn-b-DM_NEUROPATHY	NCAM1	Inverse variance weighted	5.48531	2	0.064399
J2iE7M	finn-b-DM_NEUROPATHY	Diabetic neuropathy || id:finn-b-DM_NEUROPATHY	ASAH2	Inverse variance weighted	0.151278	1	0.697317
jDduN9	finn-b-DM_NEUROPATHY	Diabetic neuropathy || id:finn-b-DM_NEUROPATHY	PLCG2	Inverse variance weighted	0.0115092	1	0.914566
jepuBG	finn-b-DM_NEUROPATHY	Diabetic neuropathy || id:finn-b-DM_NEUROPATHY	LILRA6	Inverse variance weighted	2.36597	1	0.124007
jHe0wA	finn-b-DM_NEUROPATHY	Diabetic neuropathy || id:finn-b-DM_NEUROPATHY	CLEC11A	Inverse variance weighted	2.01419	1	0.155834
jJeMqM	finn-b-DM_NEUROPATHY	Diabetic neuropathy || id:finn-b-DM_NEUROPATHY	AP1G2	Inverse variance weighted	0.635184	1	0.42546
Jmq1fq	finn-b-DM_NEUROPATHY	Diabetic neuropathy || id:finn-b-DM_NEUROPATHY	ACP6	Inverse variance weighted	0.427339	1	0.513298
jr0ZLV	finn-b-DM_NEUROPATHY	Diabetic neuropathy || id:finn-b-DM_NEUROPATHY	LTF	Inverse variance weighted	0.236267	1	0.626915
k1fkVY	finn-b-DM_NEUROPATHY	Diabetic neuropathy || id:finn-b-DM_NEUROPATHY	INHBB	Inverse variance weighted	0.167406	1	0.682428
kLF9DT	finn-b-DM_NEUROPATHY	Diabetic neuropathy || id:finn-b-DM_NEUROPATHY	SERPINA3	Inverse variance weighted	2.156	1	0.142014
kTpgoy	finn-b-DM_NEUROPATHY	Diabetic neuropathy || id:finn-b-DM_NEUROPATHY	KLK14	MR Egger	1.28171	1	0.257581
kTpgoy	finn-b-DM_NEUROPATHY	Diabetic neuropathy || id:finn-b-DM_NEUROPATHY	KLK14	Inverse variance weighted	2.65176	2	0.265569
KWvTlh	finn-b-DM_NEUROPATHY	Diabetic neuropathy || id:finn-b-DM_NEUROPATHY	SIGLEC7	Inverse variance weighted	0.0195276	1	0.888864
KYSNnD	finn-b-DM_NEUROPATHY	Diabetic neuropathy || id:finn-b-DM_NEUROPATHY	KDR	Inverse variance weighted	0.607313	1	0.435801
L0renc	finn-b-DM_NEUROPATHY	Diabetic neuropathy || id:finn-b-DM_NEUROPATHY	COL6A2	MR Egger	0.00369957	1	0.951499
L0renc	finn-b-DM_NEUROPATHY	Diabetic neuropathy || id:finn-b-DM_NEUROPATHY	COL6A2	Inverse variance weighted	0.00645914	2	0.996776
l1dvVx	finn-b-DM_NEUROPATHY	Diabetic neuropathy || id:finn-b-DM_NEUROPATHY	CBLN4	Inverse variance weighted	0.00267452	1	0.958755
L8SrUG	finn-b-DM_NEUROPATHY	Diabetic neuropathy || id:finn-b-DM_NEUROPATHY	DTD2	Inverse variance weighted	0.407364	1	0.523311
LfHZRa	finn-b-DM_NEUROPATHY	Diabetic neuropathy || id:finn-b-DM_NEUROPATHY	STAMBPL1	Inverse variance weighted	0.0510038	1	0.821326
llzERr	finn-b-DM_NEUROPATHY	Diabetic neuropathy || id:finn-b-DM_NEUROPATHY	VNN2	Inverse variance weighted	0.818518	1	0.365614
lNBbc1	finn-b-DM_NEUROPATHY	Diabetic neuropathy || id:finn-b-DM_NEUROPATHY	B3GNT2	Inverse variance weighted	0.0662215	1	0.79692
LnSE4d	finn-b-DM_NEUROPATHY	Diabetic neuropathy || id:finn-b-DM_NEUROPATHY	BPIFB1	Inverse variance weighted	0.00989199	1	0.920774
LrbP57	finn-b-DM_NEUROPATHY	Diabetic neuropathy || id:finn-b-DM_NEUROPATHY	AKR1B1	Inverse variance weighted	0.60241	1	0.43766
Ltm3Sr	finn-b-DM_NEUROPATHY	Diabetic neuropathy || id:finn-b-DM_NEUROPATHY	CCL4L1	Inverse variance weighted	0.38897	1	0.532841
lWK7R4	finn-b-DM_NEUROPATHY	Diabetic neuropathy || id:finn-b-DM_NEUROPATHY	B4GALT2	Inverse variance weighted	3.34769e-05	1	0.995384
lWmvJ4	finn-b-DM_NEUROPATHY	Diabetic neuropathy || id:finn-b-DM_NEUROPATHY	F5	Inverse variance weighted	0.989626	1	0.319834
MDlijr	finn-b-DM_NEUROPATHY	Diabetic neuropathy || id:finn-b-DM_NEUROPATHY	PSG5	Inverse variance weighted	0.00111612	1	0.973349
MDtcb5	finn-b-DM_NEUROPATHY	Diabetic neuropathy || id:finn-b-DM_NEUROPATHY	FLRT2	Inverse variance weighted	3.02234	1	0.0821249
mhooEx	finn-b-DM_NEUROPATHY	Diabetic neuropathy || id:finn-b-DM_NEUROPATHY	VEGFA	Inverse variance weighted	0.025111	1	0.874091
MmA3Or	finn-b-DM_NEUROPATHY	Diabetic neuropathy || id:finn-b-DM_NEUROPATHY	SIGLEC14	Inverse variance weighted	0.110815	1	0.739218
MnGgNw	finn-b-DM_NEUROPATHY	Diabetic neuropathy || id:finn-b-DM_NEUROPATHY	DSG2	Inverse variance weighted	0.646977	1	0.421196
ModcqG	finn-b-DM_NEUROPATHY	Diabetic neuropathy || id:finn-b-DM_NEUROPATHY	EGFR	Inverse variance weighted	0.306122	1	0.58007
mPCKAo	finn-b-DM_NEUROPATHY	Diabetic neuropathy || id:finn-b-DM_NEUROPATHY	HEBP1	Inverse variance weighted	0.00797713	1	0.928832
MWGMPS	finn-b-DM_NEUROPATHY	Diabetic neuropathy || id:finn-b-DM_NEUROPATHY	CD300C	Inverse variance weighted	0.922978	1	0.336694
ngOTem	finn-b-DM_NEUROPATHY	Diabetic neuropathy || id:finn-b-DM_NEUROPATHY	CHIT1	MR Egger	0.0896574	1	0.764613
ngOTem	finn-b-DM_NEUROPATHY	Diabetic neuropathy || id:finn-b-DM_NEUROPATHY	CHIT1	Inverse variance weighted	0.507736	2	0.775794
NHZj2i	finn-b-DM_NEUROPATHY	Diabetic neuropathy || id:finn-b-DM_NEUROPATHY	APCS	Inverse variance weighted	0.726588	1	0.393991
NkhDc7	finn-b-DM_NEUROPATHY	Diabetic neuropathy || id:finn-b-DM_NEUROPATHY	PYGL	Inverse variance weighted	0.0140332	1	0.905702
NNOqjv	finn-b-DM_NEUROPATHY	Diabetic neuropathy || id:finn-b-DM_NEUROPATHY	TNFRSF11B	Inverse variance weighted	2.26781	1	0.132086
Ob2vnE	finn-b-DM_NEUROPATHY	Diabetic neuropathy || id:finn-b-DM_NEUROPATHY	PLAUR	Inverse variance weighted	0.000688461	1	0.979067
oHoefv	finn-b-DM_NEUROPATHY	Diabetic neuropathy || id:finn-b-DM_NEUROPATHY	NTM	Inverse variance weighted	0.0216035	1	0.883147
OjR94q	finn-b-DM_NEUROPATHY	Diabetic neuropathy || id:finn-b-DM_NEUROPATHY	UST	Inverse variance weighted	0.334042	1	0.563288
OLpDiS	finn-b-DM_NEUROPATHY	Diabetic neuropathy || id:finn-b-DM_NEUROPATHY	DPT	Inverse variance weighted	0.153837	1	0.694895
OlWzQO	finn-b-DM_NEUROPATHY	Diabetic neuropathy || id:finn-b-DM_NEUROPATHY	SNX1	Inverse variance weighted	1.49183	1	0.221933
oVyoKI	finn-b-DM_NEUROPATHY	Diabetic neuropathy || id:finn-b-DM_NEUROPATHY	BTD	Inverse variance weighted	1.98838	1	0.158511
PCaGy5	finn-b-DM_NEUROPATHY	Diabetic neuropathy || id:finn-b-DM_NEUROPATHY	ACAN	Inverse variance weighted	0.78736	1	0.3749
pCeOI9	finn-b-DM_NEUROPATHY	Diabetic neuropathy || id:finn-b-DM_NEUROPATHY	PTN	Inverse variance weighted	1.3451	1	0.246137
pf4WkM	finn-b-DM_NEUROPATHY	Diabetic neuropathy || id:finn-b-DM_NEUROPATHY	TCN2	Inverse variance weighted	10.2297	1	0.00138197
pFabuc	finn-b-DM_NEUROPATHY	Diabetic neuropathy || id:finn-b-DM_NEUROPATHY	AOC1	Inverse variance weighted	1.95042	1	0.162542
PfD8tp	finn-b-DM_NEUROPATHY	Diabetic neuropathy || id:finn-b-DM_NEUROPATHY	OLFM1	Inverse variance weighted	0.0647244	1	0.799179
PFP0gK	finn-b-DM_NEUROPATHY	Diabetic neuropathy || id:finn-b-DM_NEUROPATHY	S100A2	Inverse variance weighted	0.449315	1	0.502661
pKrod6	finn-b-DM_NEUROPATHY	Diabetic neuropathy || id:finn-b-DM_NEUROPATHY	GNPDA1	Inverse variance weighted	0.0646223	1	0.799334
plKJUM	finn-b-DM_NEUROPATHY	Diabetic neuropathy || id:finn-b-DM_NEUROPATHY	SEMA5A	Inverse variance weighted	0.752306	1	0.385747
PmDkKV	finn-b-DM_NEUROPATHY	Diabetic neuropathy || id:finn-b-DM_NEUROPATHY	TPSAB1	Inverse variance weighted	0.091842	1	0.761848
PXYT9M	finn-b-DM_NEUROPATHY	Diabetic neuropathy || id:finn-b-DM_NEUROPATHY	VWA2	MR Egger	0.0709678	1	0.789933
PXYT9M	finn-b-DM_NEUROPATHY	Diabetic neuropathy || id:finn-b-DM_NEUROPATHY	VWA2	Inverse variance weighted	0.0929083	2	0.954608
pXyYrf	finn-b-DM_NEUROPATHY	Diabetic neuropathy || id:finn-b-DM_NEUROPATHY	LYVE1	Inverse variance weighted	3.09914e-06	1	0.998595
qBSxnz	finn-b-DM_NEUROPATHY	Diabetic neuropathy || id:finn-b-DM_NEUROPATHY	IL5RA	Inverse variance weighted	0.313523	1	0.575527
Qf7gwB	finn-b-DM_NEUROPATHY	Diabetic neuropathy || id:finn-b-DM_NEUROPATHY	CNDP1	Inverse variance weighted	1.24515	1	0.26448
qFm0sU	finn-b-DM_NEUROPATHY	Diabetic neuropathy || id:finn-b-DM_NEUROPATHY	GPC5	Inverse variance weighted	0.010409	1	0.918737
qFzNtk	finn-b-DM_NEUROPATHY	Diabetic neuropathy || id:finn-b-DM_NEUROPATHY	WISP1	Inverse variance weighted	0.524609	1	0.468882
qlSeHz	finn-b-DM_NEUROPATHY	Diabetic neuropathy || id:finn-b-DM_NEUROPATHY	FCER2	Inverse variance weighted	0.0174272	1	0.894975
QWTUEu	finn-b-DM_NEUROPATHY	Diabetic neuropathy || id:finn-b-DM_NEUROPATHY	PMM2	Inverse variance weighted	0.821056	1	0.364872
r2dFz3	finn-b-DM_NEUROPATHY	Diabetic neuropathy || id:finn-b-DM_NEUROPATHY	ADAM23	Inverse variance weighted	1.30442	1	0.253407
R49jpJ	finn-b-DM_NEUROPATHY	Diabetic neuropathy || id:finn-b-DM_NEUROPATHY	LUM	MR Egger	1.80821	1	0.178723
R49jpJ	finn-b-DM_NEUROPATHY	Diabetic neuropathy || id:finn-b-DM_NEUROPATHY	LUM	Inverse variance weighted	6.6786	2	0.0354618
r8n8pU	finn-b-DM_NEUROPATHY	Diabetic neuropathy || id:finn-b-DM_NEUROPATHY	NT5DC3	Inverse variance weighted	0.606299	1	0.436185
RCNmvJ	finn-b-DM_NEUROPATHY	Diabetic neuropathy || id:finn-b-DM_NEUROPATHY	SLITRK3	Inverse variance weighted	0.758437	1	0.383818
RiwDnR	finn-b-DM_NEUROPATHY	Diabetic neuropathy || id:finn-b-DM_NEUROPATHY	CD177	Inverse variance weighted	0.00320338	1	0.954865
rJhUdR	finn-b-DM_NEUROPATHY	Diabetic neuropathy || id:finn-b-DM_NEUROPATHY	FBLN1	Inverse variance weighted	0.334126	1	0.563239
rkIkO7	finn-b-DM_NEUROPATHY	Diabetic neuropathy || id:finn-b-DM_NEUROPATHY	LRIG3	Inverse variance weighted	3.11113	1	0.0777588
RqtIaH	finn-b-DM_NEUROPATHY	Diabetic neuropathy || id:finn-b-DM_NEUROPATHY	MSR1	Inverse variance weighted	0.0454717	1	0.831139
rXXHW1	finn-b-DM_NEUROPATHY	Diabetic neuropathy || id:finn-b-DM_NEUROPATHY	TNC	Inverse variance weighted	2.19537	1	0.138426
SMGPAG	finn-b-DM_NEUROPATHY	Diabetic neuropathy || id:finn-b-DM_NEUROPATHY	CNTFR	MR Egger	0.890448	1	0.345356
SMGPAG	finn-b-DM_NEUROPATHY	Diabetic neuropathy || id:finn-b-DM_NEUROPATHY	CNTFR	Inverse variance weighted	1.53773	2	0.463539
sPfyrT	finn-b-DM_NEUROPATHY	Diabetic neuropathy || id:finn-b-DM_NEUROPATHY	SERPINE2	Inverse variance weighted	9.71734e-05	1	0.992135
SSESrw	finn-b-DM_NEUROPATHY	Diabetic neuropathy || id:finn-b-DM_NEUROPATHY	BPI	Inverse variance weighted	0.111186	1	0.738798
syyNaY	finn-b-DM_NEUROPATHY	Diabetic neuropathy || id:finn-b-DM_NEUROPATHY	MAGI2	Inverse variance weighted	0.000238881	1	0.987669
tLLTz4	finn-b-DM_NEUROPATHY	Diabetic neuropathy || id:finn-b-DM_NEUROPATHY	QPCT	Inverse variance weighted	0.133365	1	0.714968
TRSicX	finn-b-DM_NEUROPATHY	Diabetic neuropathy || id:finn-b-DM_NEUROPATHY	UNC5C	Inverse variance weighted	0.00250688	1	0.960068
TSxIYx	finn-b-DM_NEUROPATHY	Diabetic neuropathy || id:finn-b-DM_NEUROPATHY	MMP7	Inverse variance weighted	0.45667	1	0.499184
tuSltj	finn-b-DM_NEUROPATHY	Diabetic neuropathy || id:finn-b-DM_NEUROPATHY	RSPO4	Inverse variance weighted	0.222081	1	0.637459
tUXzxu	finn-b-DM_NEUROPATHY	Diabetic neuropathy || id:finn-b-DM_NEUROPATHY	GNPTG	Inverse variance weighted	0.0197838	1	0.888143
TWQcef	finn-b-DM_NEUROPATHY	Diabetic neuropathy || id:finn-b-DM_NEUROPATHY	MMP8	Inverse variance weighted	0.00960297	1	0.921936
u028Hv	finn-b-DM_NEUROPATHY	Diabetic neuropathy || id:finn-b-DM_NEUROPATHY	ARF4	Inverse variance weighted	0.921419	1	0.337103
u8qFwt	finn-b-DM_NEUROPATHY	Diabetic neuropathy || id:finn-b-DM_NEUROPATHY	LILRA5	Inverse variance weighted	0.936743	1	0.333117
u9ffkp	finn-b-DM_NEUROPATHY	Diabetic neuropathy || id:finn-b-DM_NEUROPATHY	GAS1	Inverse variance weighted	0.000945777	1	0.975466
UIEvVj	finn-b-DM_NEUROPATHY	Diabetic neuropathy || id:finn-b-DM_NEUROPATHY	NQO2	Inverse variance weighted	0.349486	1	0.554404
uioNPc	finn-b-DM_NEUROPATHY	Diabetic neuropathy || id:finn-b-DM_NEUROPATHY	CPQ	MR Egger	0.0118677	1	0.913251
uioNPc	finn-b-DM_NEUROPATHY	Diabetic neuropathy || id:finn-b-DM_NEUROPATHY	CPQ	Inverse variance weighted	2.51317	2	0.284625
UOE54v	finn-b-DM_NEUROPATHY	Diabetic neuropathy || id:finn-b-DM_NEUROPATHY	POSTN	Inverse variance weighted	1.33768	1	0.247444
uQm21k	finn-b-DM_NEUROPATHY	Diabetic neuropathy || id:finn-b-DM_NEUROPATHY	FLRT3	Inverse variance weighted	0.00447037	1	0.946692
UxJk7y	finn-b-DM_NEUROPATHY	Diabetic neuropathy || id:finn-b-DM_NEUROPATHY	FCGR2A	Inverse variance weighted	0.289401	1	0.590605
V5vLH6	finn-b-DM_NEUROPATHY	Diabetic neuropathy || id:finn-b-DM_NEUROPATHY	CA1	Inverse variance weighted	0.0953866	1	0.757438
V71tA1	finn-b-DM_NEUROPATHY	Diabetic neuropathy || id:finn-b-DM_NEUROPATHY	AMY1A	Inverse variance weighted	1.89002	1	0.169199
v9wGqr	finn-b-DM_NEUROPATHY	Diabetic neuropathy || id:finn-b-DM_NEUROPATHY	DKK1	Inverse variance weighted	1.41756	1	0.233805
vARYAx	finn-b-DM_NEUROPATHY	Diabetic neuropathy || id:finn-b-DM_NEUROPATHY	LIPN	Inverse variance weighted	0.000105873	1	0.99179
VE09lO	finn-b-DM_NEUROPATHY	Diabetic neuropathy || id:finn-b-DM_NEUROPATHY	COMP	Inverse variance weighted	3.92949	1	0.0474463
VKGqdD	finn-b-DM_NEUROPATHY	Diabetic neuropathy || id:finn-b-DM_NEUROPATHY	IGDCC4	Inverse variance weighted	0.0101369	1	0.919803
VRl1JC	finn-b-DM_NEUROPATHY	Diabetic neuropathy || id:finn-b-DM_NEUROPATHY	CEL	Inverse variance weighted	3.63842	1	0.0564606
vWXv6i	finn-b-DM_NEUROPATHY	Diabetic neuropathy || id:finn-b-DM_NEUROPATHY	TFF3	Inverse variance weighted	0.409157	1	0.522398
W0BYwD	finn-b-DM_NEUROPATHY	Diabetic neuropathy || id:finn-b-DM_NEUROPATHY	KLB	Inverse variance weighted	0.0365625	1	0.848359
WEo2Iq	finn-b-DM_NEUROPATHY	Diabetic neuropathy || id:finn-b-DM_NEUROPATHY	FAM3B	Inverse variance weighted	0.000549904	1	0.981291
WEZFVM	finn-b-DM_NEUROPATHY	Diabetic neuropathy || id:finn-b-DM_NEUROPATHY	IGFBP3	Inverse variance weighted	1.3246	1	0.249769
XCSYJu	finn-b-DM_NEUROPATHY	Diabetic neuropathy || id:finn-b-DM_NEUROPATHY	KLK8	Inverse variance weighted	1.09403	1	0.295579
xDY05O	finn-b-DM_NEUROPATHY	Diabetic neuropathy || id:finn-b-DM_NEUROPATHY	GFRAL	Inverse variance weighted	0.000360737	1	0.984847
XEqK1W	finn-b-DM_NEUROPATHY	Diabetic neuropathy || id:finn-b-DM_NEUROPATHY	CFD	Inverse variance weighted	0.193225	1	0.660246
XMZvzY	finn-b-DM_NEUROPATHY	Diabetic neuropathy || id:finn-b-DM_NEUROPATHY	RETN	MR Egger	1.27677	1	0.2585
XMZvzY	finn-b-DM_NEUROPATHY	Diabetic neuropathy || id:finn-b-DM_NEUROPATHY	RETN	Inverse variance weighted	1.35666	2	0.507464
y58ZW7	finn-b-DM_NEUROPATHY	Diabetic neuropathy || id:finn-b-DM_NEUROPATHY	C1QC	MR Egger	0.281123	1	0.595966
y58ZW7	finn-b-DM_NEUROPATHY	Diabetic neuropathy || id:finn-b-DM_NEUROPATHY	C1QC	Inverse variance weighted	0.450814	2	0.798191
YB75ty	finn-b-DM_NEUROPATHY	Diabetic neuropathy || id:finn-b-DM_NEUROPATHY	VWA1	Inverse variance weighted	0.688542	1	0.406661
Yg9PSn	finn-b-DM_NEUROPATHY	Diabetic neuropathy || id:finn-b-DM_NEUROPATHY	STARD5	Inverse variance weighted	0.654891	1	0.418369
YsoHv6	finn-b-DM_NEUROPATHY	Diabetic neuropathy || id:finn-b-DM_NEUROPATHY	SHANK3	Inverse variance weighted	4.37332	1	0.0365059
Z4Kz8Q	finn-b-DM_NEUROPATHY	Diabetic neuropathy || id:finn-b-DM_NEUROPATHY	SCARA5	Inverse variance weighted	6.14257e-05	1	0.993747
Z5C3fy	finn-b-DM_NEUROPATHY	Diabetic neuropathy || id:finn-b-DM_NEUROPATHY	S100A16	Inverse variance weighted	0.416224	1	0.518827
ZGjxA6	finn-b-DM_NEUROPATHY	Diabetic neuropathy || id:finn-b-DM_NEUROPATHY	FJX1	MR Egger	0.0480759	1	0.826446
ZGjxA6	finn-b-DM_NEUROPATHY	Diabetic neuropathy || id:finn-b-DM_NEUROPATHY	FJX1	Inverse variance weighted	0.0483065	2	0.976136
zgxzH8	finn-b-DM_NEUROPATHY	Diabetic neuropathy || id:finn-b-DM_NEUROPATHY	MATN3	Inverse variance weighted	2.72828e-05	1	0.995832
ZiqG8X	finn-b-DM_NEUROPATHY	Diabetic neuropathy || id:finn-b-DM_NEUROPATHY	PIP	Inverse variance weighted	2.60517	1	0.106516
zmpKRZ	finn-b-DM_NEUROPATHY	Diabetic neuropathy || id:finn-b-DM_NEUROPATHY	POLM	Inverse variance weighted	0.00039246	1	0.984194
ZNagvt	finn-b-DM_NEUROPATHY	Diabetic neuropathy || id:finn-b-DM_NEUROPATHY	KNG1	Inverse variance weighted	0.00657025	1	0.935397
ZQjXvf	finn-b-DM_NEUROPATHY	Diabetic neuropathy || id:finn-b-DM_NEUROPATHY	PLAU	Inverse variance weighted	1.31382	1	0.251705
zvjkWG	finn-b-DM_NEUROPATHY	Diabetic neuropathy || id:finn-b-DM_NEUROPATHY	LILRA3	Inverse variance weighted	1.57982	1	0.208787
ZYfRlw	finn-b-DM_NEUROPATHY	Diabetic neuropathy || id:finn-b-DM_NEUROPATHY	GLTPD2	MR Egger	4.47939	1	0.034306
ZYfRlw	finn-b-DM_NEUROPATHY	Diabetic neuropathy || id:finn-b-DM_NEUROPATHY	GLTPD2	Inverse variance weighted	4.61148	2	0.0996849
