# Supplementary material for: Identification of biomarkers in diabetic neuropathy: a Mendelian randomization and bioinformatics analysis
Source: Front Immunol. 2026 Apr 27;17:1793571. doi: 10.3389/fimmu.2026.1793571 (PMC13158061; doi:10.3389/fimmu.2026.1793571)
Supplement: Supplementary file 5 [file Table5.xlsx]

## Sheet: Sheet1
id.exposure	id.outcome	outcome	exposure	egger_intercept	se	pval
0EkJ0E	finn-b-DM_NEUROPATHY	Diabetic neuropathy || id:finn-b-DM_NEUROPATHY	MATN2
0mqWjc	finn-b-DM_NEUROPATHY	Diabetic neuropathy || id:finn-b-DM_NEUROPATHY	ERAP1
0Ox1Ul	finn-b-DM_NEUROPATHY	Diabetic neuropathy || id:finn-b-DM_NEUROPATHY	THBS4
0qdi1I	finn-b-DM_NEUROPATHY	Diabetic neuropathy || id:finn-b-DM_NEUROPATHY	CAPN2
0r5C6v	finn-b-DM_NEUROPATHY	Diabetic neuropathy || id:finn-b-DM_NEUROPATHY	ISLR2
0SCNON	finn-b-DM_NEUROPATHY	Diabetic neuropathy || id:finn-b-DM_NEUROPATHY	SEMA3E
19G2t6	finn-b-DM_NEUROPATHY	Diabetic neuropathy || id:finn-b-DM_NEUROPATHY	ELMO1
1hkq1I	finn-b-DM_NEUROPATHY	Diabetic neuropathy || id:finn-b-DM_NEUROPATHY	RTN4R
1zomiW	finn-b-DM_NEUROPATHY	Diabetic neuropathy || id:finn-b-DM_NEUROPATHY	TMEM132D	0.0470751	0.0456421	0.490162
2aRqyY	finn-b-DM_NEUROPATHY	Diabetic neuropathy || id:finn-b-DM_NEUROPATHY	ROR1
2Mu2mI	finn-b-DM_NEUROPATHY	Diabetic neuropathy || id:finn-b-DM_NEUROPATHY	SEZ6L	-0.43858	0.765976	0.668951
2uudYx	finn-b-DM_NEUROPATHY	Diabetic neuropathy || id:finn-b-DM_NEUROPATHY	ACAA1
3fOBfp	finn-b-DM_NEUROPATHY	Diabetic neuropathy || id:finn-b-DM_NEUROPATHY	CFHR2
3j0Ee1	finn-b-DM_NEUROPATHY	Diabetic neuropathy || id:finn-b-DM_NEUROPATHY	PDGFD
4hpI6l	finn-b-DM_NEUROPATHY	Diabetic neuropathy || id:finn-b-DM_NEUROPATHY	PENK
4YYwYa	finn-b-DM_NEUROPATHY	Diabetic neuropathy || id:finn-b-DM_NEUROPATHY	CA10
5KfIzD	finn-b-DM_NEUROPATHY	Diabetic neuropathy || id:finn-b-DM_NEUROPATHY	C7
5lyUh2	finn-b-DM_NEUROPATHY	Diabetic neuropathy || id:finn-b-DM_NEUROPATHY	CNTN1
5opah9	finn-b-DM_NEUROPATHY	Diabetic neuropathy || id:finn-b-DM_NEUROPATHY	SAA4
5TT7Xq	finn-b-DM_NEUROPATHY	Diabetic neuropathy || id:finn-b-DM_NEUROPATHY	ESM1
6DUgCO	finn-b-DM_NEUROPATHY	Diabetic neuropathy || id:finn-b-DM_NEUROPATHY	COL6A1
6rWRiH	finn-b-DM_NEUROPATHY	Diabetic neuropathy || id:finn-b-DM_NEUROPATHY	PRCP
6rWTeD	finn-b-DM_NEUROPATHY	Diabetic neuropathy || id:finn-b-DM_NEUROPATHY	DNER
6XCOCh	finn-b-DM_NEUROPATHY	Diabetic neuropathy || id:finn-b-DM_NEUROPATHY	KL
76qcX0	finn-b-DM_NEUROPATHY	Diabetic neuropathy || id:finn-b-DM_NEUROPATHY	CNTN4
776uYo	finn-b-DM_NEUROPATHY	Diabetic neuropathy || id:finn-b-DM_NEUROPATHY	LILRB3
7FZ0uC	finn-b-DM_NEUROPATHY	Diabetic neuropathy || id:finn-b-DM_NEUROPATHY	REG3A
8BCfq8	finn-b-DM_NEUROPATHY	Diabetic neuropathy || id:finn-b-DM_NEUROPATHY	AMIGO2
8gFN7I	finn-b-DM_NEUROPATHY	Diabetic neuropathy || id:finn-b-DM_NEUROPATHY	SAA2
8pQlFc	finn-b-DM_NEUROPATHY	Diabetic neuropathy || id:finn-b-DM_NEUROPATHY	CXCL12
8VBWIN	finn-b-DM_NEUROPATHY	Diabetic neuropathy || id:finn-b-DM_NEUROPATHY	IDUA
91RM9B	finn-b-DM_NEUROPATHY	Diabetic neuropathy || id:finn-b-DM_NEUROPATHY	PDGFD
93zVwJ	finn-b-DM_NEUROPATHY	Diabetic neuropathy || id:finn-b-DM_NEUROPATHY	GKN2
96waqa	finn-b-DM_NEUROPATHY	Diabetic neuropathy || id:finn-b-DM_NEUROPATHY	PTGR1
97RbyI	finn-b-DM_NEUROPATHY	Diabetic neuropathy || id:finn-b-DM_NEUROPATHY	CXCL12	0.01827	0.225875	0.948619
9Haobf	finn-b-DM_NEUROPATHY	Diabetic neuropathy || id:finn-b-DM_NEUROPATHY	TAC1
9HFe3h	finn-b-DM_NEUROPATHY	Diabetic neuropathy || id:finn-b-DM_NEUROPATHY	LILRB1
9Ky6ra	finn-b-DM_NEUROPATHY	Diabetic neuropathy || id:finn-b-DM_NEUROPATHY	ADAMTSL2
9njs4J	finn-b-DM_NEUROPATHY	Diabetic neuropathy || id:finn-b-DM_NEUROPATHY	NPTX1
9VRl72	finn-b-DM_NEUROPATHY	Diabetic neuropathy || id:finn-b-DM_NEUROPATHY	TMEM132C
a2CsfS	finn-b-DM_NEUROPATHY	Diabetic neuropathy || id:finn-b-DM_NEUROPATHY	CHL1
A5dG35	finn-b-DM_NEUROPATHY	Diabetic neuropathy || id:finn-b-DM_NEUROPATHY	CFHR4
ABn4H9	finn-b-DM_NEUROPATHY	Diabetic neuropathy || id:finn-b-DM_NEUROPATHY	VEGFA
ACLBw3	finn-b-DM_NEUROPATHY	Diabetic neuropathy || id:finn-b-DM_NEUROPATHY	ST3GAL1
Ah4FKw	finn-b-DM_NEUROPATHY	Diabetic neuropathy || id:finn-b-DM_NEUROPATHY	REG1A
AJyepL	finn-b-DM_NEUROPATHY	Diabetic neuropathy || id:finn-b-DM_NEUROPATHY	SFRP1
aNFMGn	finn-b-DM_NEUROPATHY	Diabetic neuropathy || id:finn-b-DM_NEUROPATHY	NTF3
aO3kDL	finn-b-DM_NEUROPATHY	Diabetic neuropathy || id:finn-b-DM_NEUROPATHY	CRISP2
AOqtmp	finn-b-DM_NEUROPATHY	Diabetic neuropathy || id:finn-b-DM_NEUROPATHY	ANGPTL4
Aq3rgF	finn-b-DM_NEUROPATHY	Diabetic neuropathy || id:finn-b-DM_NEUROPATHY	SIGLEC5
As1zac	finn-b-DM_NEUROPATHY	Diabetic neuropathy || id:finn-b-DM_NEUROPATHY	MBL2
Bemwtq	finn-b-DM_NEUROPATHY	Diabetic neuropathy || id:finn-b-DM_NEUROPATHY	LILRA2	-0.0204655	0.135626	0.904656
Bu3HOv	finn-b-DM_NEUROPATHY	Diabetic neuropathy || id:finn-b-DM_NEUROPATHY	VEGFA
CdiEMC	finn-b-DM_NEUROPATHY	Diabetic neuropathy || id:finn-b-DM_NEUROPATHY	CCL23
CHshmv	finn-b-DM_NEUROPATHY	Diabetic neuropathy || id:finn-b-DM_NEUROPATHY	CDCP1
Ci3zNY	finn-b-DM_NEUROPATHY	Diabetic neuropathy || id:finn-b-DM_NEUROPATHY	PDCD1LG2
CjvL5E	finn-b-DM_NEUROPATHY	Diabetic neuropathy || id:finn-b-DM_NEUROPATHY	CBLN1	0.125413	0.342724	0.776677
cuEfnf	finn-b-DM_NEUROPATHY	Diabetic neuropathy || id:finn-b-DM_NEUROPATHY	CACNA2D3
CXGTyO	finn-b-DM_NEUROPATHY	Diabetic neuropathy || id:finn-b-DM_NEUROPATHY	SAA1
d1mroX	finn-b-DM_NEUROPATHY	Diabetic neuropathy || id:finn-b-DM_NEUROPATHY	F13B
DoPFo7	finn-b-DM_NEUROPATHY	Diabetic neuropathy || id:finn-b-DM_NEUROPATHY	IDH1
e7ILE1	finn-b-DM_NEUROPATHY	Diabetic neuropathy || id:finn-b-DM_NEUROPATHY	CLSTN1	-0.25653	0.210269	0.437115
EKziPW	finn-b-DM_NEUROPATHY	Diabetic neuropathy || id:finn-b-DM_NEUROPATHY	FRZB
En20hl	finn-b-DM_NEUROPATHY	Diabetic neuropathy || id:finn-b-DM_NEUROPATHY	QSOX2
evBzSG	finn-b-DM_NEUROPATHY	Diabetic neuropathy || id:finn-b-DM_NEUROPATHY	ADAMTSL1	-0.0786879	0.11357	0.614262
evmG3U	finn-b-DM_NEUROPATHY	Diabetic neuropathy || id:finn-b-DM_NEUROPATHY	MDGA2
f50H1C	finn-b-DM_NEUROPATHY	Diabetic neuropathy || id:finn-b-DM_NEUROPATHY	SNX8
fAYSr4	finn-b-DM_NEUROPATHY	Diabetic neuropathy || id:finn-b-DM_NEUROPATHY	LILRA5
FHccCi	finn-b-DM_NEUROPATHY	Diabetic neuropathy || id:finn-b-DM_NEUROPATHY	PLXNC1	-0.0281898	0.129099	0.847405
fr7yMu	finn-b-DM_NEUROPATHY	Diabetic neuropathy || id:finn-b-DM_NEUROPATHY	FAM3D
FvRWcm	finn-b-DM_NEUROPATHY	Diabetic neuropathy || id:finn-b-DM_NEUROPATHY	CRISPLD2
FWpnZW	finn-b-DM_NEUROPATHY	Diabetic neuropathy || id:finn-b-DM_NEUROPATHY	CPN2
gIxXPn	finn-b-DM_NEUROPATHY	Diabetic neuropathy || id:finn-b-DM_NEUROPATHY	GFRA2
GMNw8B	finn-b-DM_NEUROPATHY	Diabetic neuropathy || id:finn-b-DM_NEUROPATHY	CLSTN2	0.105467	0.0814882	0.41879
GPQQGT	finn-b-DM_NEUROPATHY	Diabetic neuropathy || id:finn-b-DM_NEUROPATHY	NCAM2
gr4bgU	finn-b-DM_NEUROPATHY	Diabetic neuropathy || id:finn-b-DM_NEUROPATHY	FAP
H3l3Dl	finn-b-DM_NEUROPATHY	Diabetic neuropathy || id:finn-b-DM_NEUROPATHY	ANXA2
hCykIj	finn-b-DM_NEUROPATHY	Diabetic neuropathy || id:finn-b-DM_NEUROPATHY	SIGLEC5
HEQOQU	finn-b-DM_NEUROPATHY	Diabetic neuropathy || id:finn-b-DM_NEUROPATHY	ADIPOQ
HILVjg	finn-b-DM_NEUROPATHY	Diabetic neuropathy || id:finn-b-DM_NEUROPATHY	EGFLAM
hRVpQo	finn-b-DM_NEUROPATHY	Diabetic neuropathy || id:finn-b-DM_NEUROPATHY	FGL1
hXXizr	finn-b-DM_NEUROPATHY	Diabetic neuropathy || id:finn-b-DM_NEUROPATHY	PCSK9
iA4mxC	finn-b-DM_NEUROPATHY	Diabetic neuropathy || id:finn-b-DM_NEUROPATHY	RNASE6
iPsQAP	finn-b-DM_NEUROPATHY	Diabetic neuropathy || id:finn-b-DM_NEUROPATHY	TREM2
IptuDn	finn-b-DM_NEUROPATHY	Diabetic neuropathy || id:finn-b-DM_NEUROPATHY	CHST15
iSeDC5	finn-b-DM_NEUROPATHY	Diabetic neuropathy || id:finn-b-DM_NEUROPATHY	SEMA6A
itdmN2	finn-b-DM_NEUROPATHY	Diabetic neuropathy || id:finn-b-DM_NEUROPATHY	THBS2	-0.054863	0.0662966	0.5599
Iv3BZk	finn-b-DM_NEUROPATHY	Diabetic neuropathy || id:finn-b-DM_NEUROPATHY	NCAM1	0.0974733	0.147191	0.627628
J2iE7M	finn-b-DM_NEUROPATHY	Diabetic neuropathy || id:finn-b-DM_NEUROPATHY	ASAH2
jDduN9	finn-b-DM_NEUROPATHY	Diabetic neuropathy || id:finn-b-DM_NEUROPATHY	PLCG2
jepuBG	finn-b-DM_NEUROPATHY	Diabetic neuropathy || id:finn-b-DM_NEUROPATHY	LILRA6
jHe0wA	finn-b-DM_NEUROPATHY	Diabetic neuropathy || id:finn-b-DM_NEUROPATHY	CLEC11A
jJeMqM	finn-b-DM_NEUROPATHY	Diabetic neuropathy || id:finn-b-DM_NEUROPATHY	AP1G2
Jmq1fq	finn-b-DM_NEUROPATHY	Diabetic neuropathy || id:finn-b-DM_NEUROPATHY	ACP6
jr0ZLV	finn-b-DM_NEUROPATHY	Diabetic neuropathy || id:finn-b-DM_NEUROPATHY	LTF
k1fkVY	finn-b-DM_NEUROPATHY	Diabetic neuropathy || id:finn-b-DM_NEUROPATHY	INHBB
kLF9DT	finn-b-DM_NEUROPATHY	Diabetic neuropathy || id:finn-b-DM_NEUROPATHY	SERPINA3
kTpgoy	finn-b-DM_NEUROPATHY	Diabetic neuropathy || id:finn-b-DM_NEUROPATHY	KLK14	0.0598283	0.0578673	0.489394
KWvTlh	finn-b-DM_NEUROPATHY	Diabetic neuropathy || id:finn-b-DM_NEUROPATHY	SIGLEC7
KYSNnD	finn-b-DM_NEUROPATHY	Diabetic neuropathy || id:finn-b-DM_NEUROPATHY	KDR
L0renc	finn-b-DM_NEUROPATHY	Diabetic neuropathy || id:finn-b-DM_NEUROPATHY	COL6A2	-0.0392056	0.746324	0.966588
l1dvVx	finn-b-DM_NEUROPATHY	Diabetic neuropathy || id:finn-b-DM_NEUROPATHY	CBLN4
L8SrUG	finn-b-DM_NEUROPATHY	Diabetic neuropathy || id:finn-b-DM_NEUROPATHY	DTD2
LfHZRa	finn-b-DM_NEUROPATHY	Diabetic neuropathy || id:finn-b-DM_NEUROPATHY	STAMBPL1
llzERr	finn-b-DM_NEUROPATHY	Diabetic neuropathy || id:finn-b-DM_NEUROPATHY	VNN2
lNBbc1	finn-b-DM_NEUROPATHY	Diabetic neuropathy || id:finn-b-DM_NEUROPATHY	B3GNT2
LnSE4d	finn-b-DM_NEUROPATHY	Diabetic neuropathy || id:finn-b-DM_NEUROPATHY	BPIFB1
LrbP57	finn-b-DM_NEUROPATHY	Diabetic neuropathy || id:finn-b-DM_NEUROPATHY	AKR1B1
Ltm3Sr	finn-b-DM_NEUROPATHY	Diabetic neuropathy || id:finn-b-DM_NEUROPATHY	CCL4L1
lWK7R4	finn-b-DM_NEUROPATHY	Diabetic neuropathy || id:finn-b-DM_NEUROPATHY	B4GALT2
lWmvJ4	finn-b-DM_NEUROPATHY	Diabetic neuropathy || id:finn-b-DM_NEUROPATHY	F5
MDlijr	finn-b-DM_NEUROPATHY	Diabetic neuropathy || id:finn-b-DM_NEUROPATHY	PSG5
MDtcb5	finn-b-DM_NEUROPATHY	Diabetic neuropathy || id:finn-b-DM_NEUROPATHY	FLRT2
mhooEx	finn-b-DM_NEUROPATHY	Diabetic neuropathy || id:finn-b-DM_NEUROPATHY	VEGFA
MmA3Or	finn-b-DM_NEUROPATHY	Diabetic neuropathy || id:finn-b-DM_NEUROPATHY	SIGLEC14
MnGgNw	finn-b-DM_NEUROPATHY	Diabetic neuropathy || id:finn-b-DM_NEUROPATHY	DSG2
ModcqG	finn-b-DM_NEUROPATHY	Diabetic neuropathy || id:finn-b-DM_NEUROPATHY	EGFR
mPCKAo	finn-b-DM_NEUROPATHY	Diabetic neuropathy || id:finn-b-DM_NEUROPATHY	HEBP1
MWGMPS	finn-b-DM_NEUROPATHY	Diabetic neuropathy || id:finn-b-DM_NEUROPATHY	CD300C
ngOTem	finn-b-DM_NEUROPATHY	Diabetic neuropathy || id:finn-b-DM_NEUROPATHY	CHIT1	-0.0273501	0.0422989	0.634597
NHZj2i	finn-b-DM_NEUROPATHY	Diabetic neuropathy || id:finn-b-DM_NEUROPATHY	APCS
NkhDc7	finn-b-DM_NEUROPATHY	Diabetic neuropathy || id:finn-b-DM_NEUROPATHY	PYGL
NNOqjv	finn-b-DM_NEUROPATHY	Diabetic neuropathy || id:finn-b-DM_NEUROPATHY	TNFRSF11B
Ob2vnE	finn-b-DM_NEUROPATHY	Diabetic neuropathy || id:finn-b-DM_NEUROPATHY	PLAUR
oHoefv	finn-b-DM_NEUROPATHY	Diabetic neuropathy || id:finn-b-DM_NEUROPATHY	NTM
OjR94q	finn-b-DM_NEUROPATHY	Diabetic neuropathy || id:finn-b-DM_NEUROPATHY	UST
OLpDiS	finn-b-DM_NEUROPATHY	Diabetic neuropathy || id:finn-b-DM_NEUROPATHY	DPT
OlWzQO	finn-b-DM_NEUROPATHY	Diabetic neuropathy || id:finn-b-DM_NEUROPATHY	SNX1
oVyoKI	finn-b-DM_NEUROPATHY	Diabetic neuropathy || id:finn-b-DM_NEUROPATHY	BTD
PCaGy5	finn-b-DM_NEUROPATHY	Diabetic neuropathy || id:finn-b-DM_NEUROPATHY	ACAN
pCeOI9	finn-b-DM_NEUROPATHY	Diabetic neuropathy || id:finn-b-DM_NEUROPATHY	PTN
pf4WkM	finn-b-DM_NEUROPATHY	Diabetic neuropathy || id:finn-b-DM_NEUROPATHY	TCN2
pFabuc	finn-b-DM_NEUROPATHY	Diabetic neuropathy || id:finn-b-DM_NEUROPATHY	AOC1
PfD8tp	finn-b-DM_NEUROPATHY	Diabetic neuropathy || id:finn-b-DM_NEUROPATHY	OLFM1
PFP0gK	finn-b-DM_NEUROPATHY	Diabetic neuropathy || id:finn-b-DM_NEUROPATHY	S100A2
pKrod6	finn-b-DM_NEUROPATHY	Diabetic neuropathy || id:finn-b-DM_NEUROPATHY	GNPDA1
plKJUM	finn-b-DM_NEUROPATHY	Diabetic neuropathy || id:finn-b-DM_NEUROPATHY	SEMA5A
PmDkKV	finn-b-DM_NEUROPATHY	Diabetic neuropathy || id:finn-b-DM_NEUROPATHY	TPSAB1
PXYT9M	finn-b-DM_NEUROPATHY	Diabetic neuropathy || id:finn-b-DM_NEUROPATHY	VWA2	0.0376463	0.254155	0.906383
pXyYrf	finn-b-DM_NEUROPATHY	Diabetic neuropathy || id:finn-b-DM_NEUROPATHY	LYVE1
qBSxnz	finn-b-DM_NEUROPATHY	Diabetic neuropathy || id:finn-b-DM_NEUROPATHY	IL5RA
Qf7gwB	finn-b-DM_NEUROPATHY	Diabetic neuropathy || id:finn-b-DM_NEUROPATHY	CNDP1
qFm0sU	finn-b-DM_NEUROPATHY	Diabetic neuropathy || id:finn-b-DM_NEUROPATHY	GPC5
qFzNtk	finn-b-DM_NEUROPATHY	Diabetic neuropathy || id:finn-b-DM_NEUROPATHY	WISP1
qlSeHz	finn-b-DM_NEUROPATHY	Diabetic neuropathy || id:finn-b-DM_NEUROPATHY	FCER2
QWTUEu	finn-b-DM_NEUROPATHY	Diabetic neuropathy || id:finn-b-DM_NEUROPATHY	PMM2
r2dFz3	finn-b-DM_NEUROPATHY	Diabetic neuropathy || id:finn-b-DM_NEUROPATHY	ADAM23
R49jpJ	finn-b-DM_NEUROPATHY	Diabetic neuropathy || id:finn-b-DM_NEUROPATHY	LUM	0.545746	0.332532	0.348385
r8n8pU	finn-b-DM_NEUROPATHY	Diabetic neuropathy || id:finn-b-DM_NEUROPATHY	NT5DC3
RCNmvJ	finn-b-DM_NEUROPATHY	Diabetic neuropathy || id:finn-b-DM_NEUROPATHY	SLITRK3
RiwDnR	finn-b-DM_NEUROPATHY	Diabetic neuropathy || id:finn-b-DM_NEUROPATHY	CD177
rJhUdR	finn-b-DM_NEUROPATHY	Diabetic neuropathy || id:finn-b-DM_NEUROPATHY	FBLN1
rkIkO7	finn-b-DM_NEUROPATHY	Diabetic neuropathy || id:finn-b-DM_NEUROPATHY	LRIG3
RqtIaH	finn-b-DM_NEUROPATHY	Diabetic neuropathy || id:finn-b-DM_NEUROPATHY	MSR1
rXXHW1	finn-b-DM_NEUROPATHY	Diabetic neuropathy || id:finn-b-DM_NEUROPATHY	TNC
SMGPAG	finn-b-DM_NEUROPATHY	Diabetic neuropathy || id:finn-b-DM_NEUROPATHY	CNTFR	0.110514	0.137363	0.568689
sPfyrT	finn-b-DM_NEUROPATHY	Diabetic neuropathy || id:finn-b-DM_NEUROPATHY	SERPINE2
SSESrw	finn-b-DM_NEUROPATHY	Diabetic neuropathy || id:finn-b-DM_NEUROPATHY	BPI
syyNaY	finn-b-DM_NEUROPATHY	Diabetic neuropathy || id:finn-b-DM_NEUROPATHY	MAGI2
tLLTz4	finn-b-DM_NEUROPATHY	Diabetic neuropathy || id:finn-b-DM_NEUROPATHY	QPCT
TRSicX	finn-b-DM_NEUROPATHY	Diabetic neuropathy || id:finn-b-DM_NEUROPATHY	UNC5C
TSxIYx	finn-b-DM_NEUROPATHY	Diabetic neuropathy || id:finn-b-DM_NEUROPATHY	MMP7
tuSltj	finn-b-DM_NEUROPATHY	Diabetic neuropathy || id:finn-b-DM_NEUROPATHY	RSPO4
tUXzxu	finn-b-DM_NEUROPATHY	Diabetic neuropathy || id:finn-b-DM_NEUROPATHY	GNPTG
TWQcef	finn-b-DM_NEUROPATHY	Diabetic neuropathy || id:finn-b-DM_NEUROPATHY	MMP8
u028Hv	finn-b-DM_NEUROPATHY	Diabetic neuropathy || id:finn-b-DM_NEUROPATHY	ARF4
u8qFwt	finn-b-DM_NEUROPATHY	Diabetic neuropathy || id:finn-b-DM_NEUROPATHY	LILRA5
u9ffkp	finn-b-DM_NEUROPATHY	Diabetic neuropathy || id:finn-b-DM_NEUROPATHY	GAS1
UIEvVj	finn-b-DM_NEUROPATHY	Diabetic neuropathy || id:finn-b-DM_NEUROPATHY	NQO2
uioNPc	finn-b-DM_NEUROPATHY	Diabetic neuropathy || id:finn-b-DM_NEUROPATHY	CPQ	-0.254224	0.160744	0.358942
UOE54v	finn-b-DM_NEUROPATHY	Diabetic neuropathy || id:finn-b-DM_NEUROPATHY	POSTN
uQm21k	finn-b-DM_NEUROPATHY	Diabetic neuropathy || id:finn-b-DM_NEUROPATHY	FLRT3
UxJk7y	finn-b-DM_NEUROPATHY	Diabetic neuropathy || id:finn-b-DM_NEUROPATHY	FCGR2A
V5vLH6	finn-b-DM_NEUROPATHY	Diabetic neuropathy || id:finn-b-DM_NEUROPATHY	CA1
V71tA1	finn-b-DM_NEUROPATHY	Diabetic neuropathy || id:finn-b-DM_NEUROPATHY	AMY1A
v9wGqr	finn-b-DM_NEUROPATHY	Diabetic neuropathy || id:finn-b-DM_NEUROPATHY	DKK1
vARYAx	finn-b-DM_NEUROPATHY	Diabetic neuropathy || id:finn-b-DM_NEUROPATHY	LIPN
VE09lO	finn-b-DM_NEUROPATHY	Diabetic neuropathy || id:finn-b-DM_NEUROPATHY	COMP
VKGqdD	finn-b-DM_NEUROPATHY	Diabetic neuropathy || id:finn-b-DM_NEUROPATHY	IGDCC4
VRl1JC	finn-b-DM_NEUROPATHY	Diabetic neuropathy || id:finn-b-DM_NEUROPATHY	CEL
vWXv6i	finn-b-DM_NEUROPATHY	Diabetic neuropathy || id:finn-b-DM_NEUROPATHY	TFF3
W0BYwD	finn-b-DM_NEUROPATHY	Diabetic neuropathy || id:finn-b-DM_NEUROPATHY	KLB
WEo2Iq	finn-b-DM_NEUROPATHY	Diabetic neuropathy || id:finn-b-DM_NEUROPATHY	FAM3B
WEZFVM	finn-b-DM_NEUROPATHY	Diabetic neuropathy || id:finn-b-DM_NEUROPATHY	IGFBP3
XCSYJu	finn-b-DM_NEUROPATHY	Diabetic neuropathy || id:finn-b-DM_NEUROPATHY	KLK8
xDY05O	finn-b-DM_NEUROPATHY	Diabetic neuropathy || id:finn-b-DM_NEUROPATHY	GFRAL
XEqK1W	finn-b-DM_NEUROPATHY	Diabetic neuropathy || id:finn-b-DM_NEUROPATHY	CFD
XMZvzY	finn-b-DM_NEUROPATHY	Diabetic neuropathy || id:finn-b-DM_NEUROPATHY	RETN	0.283934	1.13509	0.843956
y58ZW7	finn-b-DM_NEUROPATHY	Diabetic neuropathy || id:finn-b-DM_NEUROPATHY	C1QC	-0.0473012	0.114827	0.751239
YB75ty	finn-b-DM_NEUROPATHY	Diabetic neuropathy || id:finn-b-DM_NEUROPATHY	VWA1
Yg9PSn	finn-b-DM_NEUROPATHY	Diabetic neuropathy || id:finn-b-DM_NEUROPATHY	STARD5
YsoHv6	finn-b-DM_NEUROPATHY	Diabetic neuropathy || id:finn-b-DM_NEUROPATHY	SHANK3
Z4Kz8Q	finn-b-DM_NEUROPATHY	Diabetic neuropathy || id:finn-b-DM_NEUROPATHY	SCARA5
Z5C3fy	finn-b-DM_NEUROPATHY	Diabetic neuropathy || id:finn-b-DM_NEUROPATHY	S100A16
ZGjxA6	finn-b-DM_NEUROPATHY	Diabetic neuropathy || id:finn-b-DM_NEUROPATHY	FJX1	0.00166821	0.109867	0.990334
zgxzH8	finn-b-DM_NEUROPATHY	Diabetic neuropathy || id:finn-b-DM_NEUROPATHY	MATN3
ZiqG8X	finn-b-DM_NEUROPATHY	Diabetic neuropathy || id:finn-b-DM_NEUROPATHY	PIP
zmpKRZ	finn-b-DM_NEUROPATHY	Diabetic neuropathy || id:finn-b-DM_NEUROPATHY	POLM
ZNagvt	finn-b-DM_NEUROPATHY	Diabetic neuropathy || id:finn-b-DM_NEUROPATHY	KNG1
ZQjXvf	finn-b-DM_NEUROPATHY	Diabetic neuropathy || id:finn-b-DM_NEUROPATHY	PLAU
zvjkWG	finn-b-DM_NEUROPATHY	Diabetic neuropathy || id:finn-b-DM_NEUROPATHY	LILRA3
ZYfRlw	finn-b-DM_NEUROPATHY	Diabetic neuropathy || id:finn-b-DM_NEUROPATHY	GLTPD2	0.0329264	0.191739	0.891733
