# Supplementary material for: Identification of biomarkers in diabetic neuropathy: a Mendelian randomization and bioinformatics analysis
Source: Front Immunol. 2026 Apr 27;17:1793571. doi: 10.3389/fimmu.2026.1793571 (PMC13158061; doi:10.3389/fimmu.2026.1793571)
Supplement: Supplementary file 6 [file Table6.xlsx]

## Sheet: Sheet1
gene	logFC	AveExpr	t	P.Value	adj.P.Val	B
NDRG2	8.47811	8.02132	10.8671	1.10895e-09	2.24772e-05	12.4546
SORCS1	0.168979	0.0740956	10.2892	2.75103e-09	2.24772e-05	11.557
ACP6	1.17008	0.806882	10.2072	3.13886e-09	2.24772e-05	11.4264
EDN3	0.127686	0.0507176	10.0592	3.99018e-09	2.24772e-05	11.1886
PHYHD1	2.29339	1.71978	9.96533	4.65145e-09	2.24772e-05	11.0365
FGFR2	7.74492	5.96646	9.94344	4.82155e-09	2.24772e-05	11.0009
CACHD1	2.66776	2.23771	9.84481	5.67242e-09	2.26662e-05	10.8396
PICART1	0.270137	0.147687	9.5904	8.67139e-09	3.03184e-05	10.4179
CLYBL	0.494046	0.413952	9.2173	1.63837e-08	4.6962e-05	9.78463
FTCDNL1	0.372134	0.251455	9.20315	1.67895e-08	4.6962e-05	9.76025
CHRNB2	0.475388	0.377884	9.13386	1.89325e-08	4.8142e-05	9.64054
MDGA2	0.0396817	0.0181578	9.02457	2.29096e-08	4.86431e-05	9.45042
LINC01703	0.26562	0.144931	9.01899	2.31348e-08	4.86431e-05	9.44066
DEPTOR	2.08865	1.41643	8.98988	2.43468e-08	4.86431e-05	9.38973
ZSCAN25	0.910071	1.30697	8.92434	2.73232e-08	5.09505e-05	9.27466
FHIT	0.205025	0.205972	8.85438	3.0921e-08	5.40557e-05	9.1512
DACT2	0.792564	0.385702	8.72088	3.92208e-08	6.4532e-05	8.91379
TBC1D4	3.74378	4.62715	8.63961	4.53791e-08	7.05165e-05	8.76809
CHD6	3.21228	3.52028	8.53429	5.48892e-08	8.08056e-05	8.57794
TFAP2B	1.18766	0.718856	8.49282	5.91818e-08	8.10453e-05	8.50266
SRGAP3	0.80673	0.563142	8.44684	6.43527e-08	8.10453e-05	8.4189
PIK3IP1	5.60072	5.76681	8.43351	6.59377e-08	8.10453e-05	8.39457
FAM69C	0.247477	0.113924	8.42769	6.66419e-08	8.10453e-05	8.38395
GPHN	1.23879	1.89314	8.344	7.7687e-08	8.89363e-05	8.23056
GLIDR	0.8922	1.06116	8.32413	8.05778e-08	8.89363e-05	8.194
PHKA2	1.63709	2.02409	8.31021	8.26693e-08	8.89363e-05	8.16836
DCAKD	3.10602	3.77571	8.14969	1.11303e-07	0.000115306	7.87071
LHFPL4	0.236809	0.160091	8.12927	1.1562e-07	0.000115501	7.8326
NOS1AP	0.228772	0.157499	8.09572	1.23101e-07	0.000118733	7.76983
GOLGA6A	0.0406864	0.0164935	8.00562	1.45772e-07	0.000135913	7.60054
BCL11A	2.50541	2.20057	7.98456	1.51669e-07	0.00013685	7.56082
CGNL1	3.98687	2.26502	7.90847	1.75128e-07	0.00015029	7.41674
BCDIN3D-AS1	0.138787	0.108482	7.90193	1.77312e-07	0.00015029	7.40432
IMMP2L	0.596697	0.629381	7.85193	1.94977e-07	0.000153875	7.30916
SYN2	0.466854	0.208096	7.84457	1.97728e-07	0.000153875	7.29512
LOC730098	0.822524	0.519744	7.82947	2.03494e-07	0.000153875	7.26631
DGLUCY	2.37261	2.41499	7.82462	2.05385e-07	0.000153875	7.25704
SLC25A29	1.96744	1.78925	7.81535	2.09046e-07	0.000153875	7.23933
MACROD2	0.455809	0.231172	7.76876	2.28511e-07	0.000161538	7.1501
LINC00965	0.377495	0.197315	7.76256	2.31235e-07	0.000161538	7.13822
KCNJ10	0.0482351	0.0319425	7.75019	2.36782e-07	0.000161538	7.11446
CACNA1F	0.0398601	0.0209654	7.7293	2.4646e-07	0.000164136	7.0743
HOXC12	0.836273	0.564542	7.71378	2.53913e-07	0.000164954	7.04443
EFCAB6	0.22929	0.16102	7.70249	2.59482e-07	0.000164954	7.02269
LINC02449	0.898009	0.646761	7.6186	3.05043e-07	0.000186954	6.86049
ZCWPW1	0.492738	0.454574	7.60644	3.12299e-07	0.000186954	6.83692
ZNF619	0.680381	0.750161	7.60341	3.14141e-07	0.000186954	6.83102
CCDC148	0.0888746	0.0545064	7.54377	3.52668e-07	0.000203889	6.715
NSUN7	0.386279	0.22008	7.53004	3.62215e-07	0.000203889	6.68822
MCF2L-AS1	0.254677	0.102211	7.50424	3.80873e-07	0.000203889	6.63783
ADPRHL1	0.36036	0.309525	7.48839	3.92835e-07	0.000203889	6.60682
FAN1	1.77077	2.0479	7.4683	4.08551e-07	0.000203889	6.56747
PAX3	0.303034	0.145153	7.46656	4.0994e-07	0.000203889	6.56407
NBR2	0.672367	0.812453	7.46609	4.10316e-07	0.000203889	6.56315
HOXA5	0.648587	0.656824	7.4638	4.12158e-07	0.000203889	6.55865
EPHA5	0.0337572	0.0170941	7.46091	4.14497e-07	0.000203889	6.55298
NAT8L	0.142582	0.0776567	7.44509	4.27517e-07	0.000203889	6.52195
NIPAL3	1.43929	2.1196	7.43902	4.32627e-07	0.000203889	6.51003
FAM19A2	0.144902	0.0790155	7.41678	4.51902e-07	0.000203889	6.4663
CEP68	3.12478	3.37262	7.39879	4.6814e-07	0.000203889	6.43089
ZNF774	0.326908	0.289918	7.39365	4.72886e-07	0.000203889	6.42077
SMARCA2	6.21529	8.04481	7.39171	4.74692e-07	0.000203889	6.41694
RNF165	0.382921	0.176162	7.3888	4.77415e-07	0.000203889	6.41121
PRKN	0.727192	0.513146	7.38199	4.83845e-07	0.000203889	6.39778
C17orf113	0.266779	0.151671	7.37535	4.90208e-07	0.000203889	6.38468
FAM234B	0.91609	1.0762	7.3729	4.92575e-07	0.000203889	6.37984
OXER1	0.754509	0.496686	7.36929	4.96086e-07	0.000203889	6.37272
FAM86HP	0.441645	0.379235	7.36738	4.97954e-07	0.000203889	6.36895
ATXN7L1	0.725944	1.03955	7.36046	5.04776e-07	0.000203889	6.35529
BOC	6.23888	4.45045	7.35498	5.10252e-07	0.000203889	6.34447
STRC	0.406433	0.237142	7.34748	5.1785e-07	0.000204011	6.32964
MYB	0.473232	0.275078	7.33254	5.33329e-07	0.000207191	6.30009
ZC2HC1C	0.252231	0.206887	7.30702	5.60883e-07	0.000214551	6.24954
TXNIP	81.5793	53.9648	7.29595	5.73294e-07	0.000214551	6.22758
FAHD2B	1.23327	0.958441	7.29107	5.78853e-07	0.000214551	6.2179
PTPRVP	0.0710284	0.0351081	7.2875	5.82956e-07	0.000214551	6.21081
GCHFR	2.13497	1.57469	7.27198	6.01144e-07	0.000218371	6.17998
TAF1	2.66987	3.79878	7.25545	6.21158e-07	0.000222749	6.14712
PATL2	0.193295	0.141834	7.24353	6.36017e-07	0.00022519	6.12339
NFIX	27.5498	20.0126	7.23112	6.51882e-07	0.000227922	6.09867
SYDE2	0.464892	0.326653	7.21775	6.69428e-07	0.000231168	6.07201
AKAP1	3.05796	3.62971	7.18293	7.17475e-07	0.000243396	6.00245
PTCH1	0.839024	0.681017	7.1796	7.22244e-07	0.000243396	5.9958
OR1F12	0.0654218	0.0287377	7.16489	7.43751e-07	0.000246778	5.96635
PADI2	2.57272	1.39241	7.15955	7.51718e-07	0.000246778	5.95566
HCP5	1.54779	1.34182	7.15488	7.58748e-07	0.000246778	5.94632
TCEA3	5.81605	4.27191	7.13199	7.94261e-07	0.00025536	5.90041
ANO5	0.0521712	0.0318563	7.11517	8.21432e-07	0.000261094	5.86665
DCT	6.26413	2.68657	7.08628	8.70397e-07	0.000270614	5.80853
C16orf96	0.124554	0.0572644	7.08609	8.70731e-07	0.000270614	5.80814
ARRDC3-AS1	0.591032	1.07175	7.07132	8.96923e-07	0.000275691	5.7784
LOC100133315	0.542997	0.501484	7.05362	9.29382e-07	0.000282562	5.74271
ALG1L9P	0.21966	0.181976	7.04603	9.4368e-07	0.000282732	5.72739
ZKSCAN3	0.52294	0.656639	7.04263	9.50156e-07	0.000282732	5.72052
SP5	0.474964	0.239572	7.0319	9.70877e-07	0.000285857	5.69887
WDR88	0.150237	0.102896	7.00781	1.01916e-06	0.000295915	5.65015
FRZB	1.2795	0.847047	7.00254	1.03005e-06	0.000295915	5.63948
NEO1	4.89395	5.11844	6.99931	1.03678e-06	0.000295915	5.63295
LOC283335	0.655474	0.434182	6.98462	1.06798e-06	0.000301743	5.60318
COL25A1	0.135252	0.0681573	6.97731	1.08387e-06	0.000303169	5.58835
LY75-CD302	1.8972	1.18254	6.96279	1.11616e-06	0.00030911	5.55888
LOC554206	0.302054	0.22202	6.95577	1.13211e-06	0.000310453	5.54464
ZBTB37	1.23436	1.70173	6.92652	1.2012e-06	0.000326202	5.48517
EDA	0.619425	0.476817	6.92158	1.2133e-06	0.00032632	5.47511
STX18-AS1	0.419055	0.316269	6.90842	1.24612e-06	0.000331956	5.44831
BBS2	4.22512	4.3353	6.88761	1.29993e-06	0.000343022	5.40588
GPD1L	2.02464	1.85102	6.88281	1.31267e-06	0.000343147	5.39608
MST1P2	0.892763	0.606741	6.85619	1.38573e-06	0.00035889	5.34171
SGMS1-AS1	0.570339	0.483382	6.84983	1.40379e-06	0.000358984	5.32871
SCUBE2	1.68964	1.30991	6.84556	1.41607e-06	0.000358984	5.31997
KDM3B	4.82427	7.93924	6.84159	1.42757e-06	0.000358984	5.31184
HOXA3	0.379528	0.43859	6.83822	1.43742e-06	0.000358984	5.30494
LINC00680-GUSBP4	0.616072	0.376028	6.83092	1.45899e-06	0.000360683	5.28999
CBFA2T2	1.55603	2.33439	6.82533	1.47573e-06	0.000360683	5.27854
C9orf152	0.809939	0.350861	6.82295	1.48291e-06	0.000360683	5.27366
IFT122	1.56656	1.8974	6.80121	1.55025e-06	0.000372708	5.22908
GVQW3	0.141133	0.104318	6.79845	1.559e-06	0.000372708	5.22343
FAM117B	1.19533	1.34463	6.78731	1.59494e-06	0.000378069	5.20055
PMS2P7	3.06582	2.73545	6.78144	1.61419e-06	0.000379417	5.1885
MINCR	0.637419	0.465645	6.76782	1.65987e-06	0.000382733	5.16049
ACTG1P4	0.454426	0.226146	6.76527	1.66854e-06	0.000382733	5.15526
ITFG2	1.81828	2.14396	6.76504	1.66935e-06	0.000382733	5.15477
CPNE7	0.317422	0.20691	6.75935	1.68891e-06	0.000383949	5.14308
OTUD7A	0.49879	0.451347	6.75555	1.70211e-06	0.000383949	5.13526
ZNF599	0.316016	0.326467	6.74608	1.73549e-06	0.000385638	5.11576
AMER1	0.775524	0.997335	6.74385	1.74348e-06	0.000385638	5.11115
KAT14	1.32818	2.13391	6.74176	1.75096e-06	0.000385638	5.10685
KCND3	2.50711	2.30401	6.73302	1.78265e-06	0.000389551	5.08884
TMEM25	0.882847	0.796491	6.72551	1.81036e-06	0.000392539	5.07336
ZNF18	0.77101	1.5191	6.72108	1.82692e-06	0.000393083	5.06421
PKD1L2	0.238105	0.103118	6.7102	1.86823e-06	0.000396426	5.04176
PMS2P1	1.33572	2.08194	6.70953	1.8708e-06	0.000396426	5.04038
S100A1	2.33595	1.15948	6.69857	1.91344e-06	0.000402344	5.01776
SMARCD2	5.79721	9.87771	6.69059	1.94515e-06	0.000402344	5.00126
FREM1	0.607311	0.319107	6.68767	1.95686e-06	0.000402344	4.99523
DTNB	0.796165	1.11798	6.68729	1.95841e-06	0.000402344	4.99443
COL4A6	0.785587	0.869451	6.68426	1.97065e-06	0.000402344	4.98818
FOXJ1	0.23081	0.100699	6.67574	2.00556e-06	0.000406504	4.97055
SLITRK5	0.0624892	0.0281922	6.66311	2.05846e-06	0.000409051	4.94441
CACNA1I	0.0254157	0.0132705	6.65976	2.07275e-06	0.000409051	4.93747
SETMAR	1.17963	1.78206	6.65927	2.07482e-06	0.000409051	4.93647
L3MBTL4	1.49616	1.03795	6.65885	2.07662e-06	0.000409051	4.93559
GGA2	3.53016	3.90627	6.63717	2.17171e-06	0.00042479	4.89064
GJB1	0.108904	0.0440257	6.62921	2.20773e-06	0.000426269	4.87413
MLANA	2.1407	1.34237	6.62876	2.20975e-06	0.000426269	4.87321
MAP2K5	1.87632	3.31107	6.61469	2.27499e-06	0.000435847	4.844
ACSS1	1.67148	1.48899	6.60233	2.33394e-06	0.000444099	4.81832
LOC100132249	0.371491	0.295708	6.59529	2.36823e-06	0.000445931	4.80367
PLP1	1.50747	0.652828	6.5883	2.40279e-06	0.000445931	4.78913
NRG2	0.657056	0.407925	6.58579	2.4153e-06	0.000445931	4.78391
EMC3-AS1	0.435452	0.533216	6.58468	2.4209e-06	0.000445931	4.78159
CECR7	1.01578	0.844178	6.58149	2.43692e-06	0.000445931	4.77497
AGRP	0.083073	0.0503432	6.58104	2.43922e-06	0.000445931	4.77402
LOC100506083	0.318842	0.213135	6.57236	2.48355e-06	0.000451086	4.75594
GRTP1	1.77288	2.03372	6.56763	2.508e-06	0.000452589	4.7461
NLGN1	0.155687	0.0750381	6.55574	2.57071e-06	0.000460932	4.72131
CNNM1	0.282097	0.172294	6.53892	2.66211e-06	0.00047428	4.68623
H1FNT	0.0619961	0.0273721	6.52513	2.73957e-06	0.000480957	4.65744
TTC28-AS1	0.499316	0.483306	6.52453	2.74302e-06	0.000480957	4.65618
RTN1	0.53845	0.468475	6.5231	2.75118e-06	0.000480957	4.6532
CHRM1	0.627367	0.25537	6.51259	2.81202e-06	0.00048854	4.63124
BDKRB1	-0.876148	1.02692	-6.50625	2.8494e-06	0.0004889	4.61798
CT62	0.036872	0.0195022	6.50283	2.86979e-06	0.0004889	4.61082
KBTBD12	0.111304	0.0797339	6.50153	2.87759e-06	0.0004889	4.6081
ZNF213-AS1	0.395361	0.373814	6.49924	2.89136e-06	0.0004889	4.6033
SLC24A1	0.754581	0.966632	6.49756	2.90148e-06	0.0004889	4.59979
LINC01144	0.31487	0.242613	6.49131	2.93952e-06	0.000490972	4.58672
ROPN1B	0.471659	0.214145	6.48979	2.94889e-06	0.000490972	4.58353
SCAND2P	1.16707	1.28002	6.48617	2.97124e-06	0.000491767	4.57594
TMEM132C	0.272224	0.120178	6.47835	3.02011e-06	0.000496915	4.55957
EZH1	2.43625	4.01947	6.46864	3.08193e-06	0.000504121	4.53922
WNT11	1.04147	0.526501	6.46381	3.11317e-06	0.000504683	4.5291
P2RX7	1.70377	1.48435	6.46172	3.12678e-06	0.000504683	4.52472
SERTAD4	2.30338	2.03277	6.45978	3.1395e-06	0.000504683	4.52065
TRRAP	3.14061	5.34441	6.44826	3.21601e-06	0.000514029	4.49647
FOXO3B	0.301115	0.384095	6.44353	3.24796e-06	0.000516186	4.48655
PPP1R3E	1.23711	1.07571	6.43848	3.28249e-06	0.000516956	4.47593
LINC01315	1.08022	0.650244	6.43671	3.29468e-06	0.000516956	4.47221
CCDC92B	0.177879	0.105635	6.43474	3.30825e-06	0.000516956	4.46809
MCC	3.44281	5.58805	6.42094	3.40522e-06	0.000529152	4.43909
LINC00663	0.502472	0.438206	6.41823	3.42463e-06	0.000529228	4.43338
POU5F1B	0.17475	0.127136	6.41545	3.44464e-06	0.000529396	4.42753
FLJ37035	0.220209	0.139424	6.40448	3.52472e-06	0.000538742	4.40446
ETV3	3.77416	7.18481	6.3996	3.56098e-06	0.000541328	4.39419
GRIFIN	0.313636	0.128049	6.38906	3.64063e-06	0.000550443	4.37198
NOP53	51.8015	58.2444	6.37408	3.75693e-06	0.000564974	4.34042
RAB39B	0.0485467	0.031845	6.3473	3.97457e-06	0.0005932	4.28389
TRIM73	0.573902	0.391667	6.34581	3.98704e-06	0.0005932	4.28074
FAM95B1	0.119841	0.0713507	6.3427	4.01322e-06	0.000593814	4.27417
AMOT	0.945335	0.720149	6.34002	4.03591e-06	0.000593814	4.26852
DIO3OS	1.07011	0.601704	6.33779	4.05486e-06	0.000593814	4.26381
PPM1E	0.0367703	0.040279	6.33212	4.10361e-06	0.000597823	4.25182
TRIM35	3.15846	5.11111	6.3289	4.13153e-06	0.000598772	4.24501
LOC105379252	0.0798942	0.0475671	6.32615	4.15549e-06	0.000598982	4.23921
XPC	3.88408	4.42364	6.32384	4.17581e-06	0.000598982	4.23431
ESR2	0.248605	0.207694	6.32044	4.20581e-06	0.000600208	4.22712
GDF9	0.0541818	0.0713415	6.31252	4.2766e-06	0.000607213	4.21037
SNX1	3.70164	6.28986	6.30723	4.32461e-06	0.000610928	4.19917
HOXC4	0.739041	0.716589	6.30279	4.36534e-06	0.000613582	4.18976
IRX6	0.652623	0.416115	6.28901	4.4941e-06	0.000628522	4.16058
OTX1	1.71161	2.24619	6.26706	4.70749e-06	0.00065509	4.11402
SLC24A5	0.60127	0.327818	6.25206	4.85931e-06	0.000668643	4.08216
PLD6	0.574033	0.602099	6.25144	4.86568e-06	0.000668643	4.08085
FAM182B	0.489183	0.315006	6.25038	4.87659e-06	0.000668643	4.0786
NAP1L2	0.57696	0.365759	6.24271	4.95646e-06	0.000676279	4.06229
COQ8A	3.7857	3.0081	6.23776	5.00864e-06	0.00068008	4.05179
CATSPERG	0.238321	0.161461	6.23017	5.0898e-06	0.000687123	4.03565
GLS2	0.364024	0.355878	6.22358	5.1614e-06	0.000687123	4.02163
ZNF543	0.936785	2.27879	6.22331	5.1644e-06	0.000687123	4.02105
ZFYVE26	1.34123	3.50417	6.22246	5.17369e-06	0.000687123	4.01925
TRMT10B	1.07242	1.74249	6.22006	5.20008e-06	0.000687123	4.01414
GPRC5C	2.93878	2.59469	6.21935	5.2079e-06	0.000687123	4.01263
LINC01585	0.108254	0.0616329	6.21649	5.23958e-06	0.000688058	4.00654
APBA1	1.04058	0.986253	6.2036	5.38496e-06	0.000703844	3.97908
HIVEP3	2.75752	2.45503	6.19743	5.45587e-06	0.000709796	3.96595
TSSK6	0.349904	0.323024	6.18739	5.57352e-06	0.000718149	3.94454
NPY1R	0.752165	0.335345	6.18458	5.60687e-06	0.000718149	3.93855
CCDC85A	0.399855	0.292445	6.18458	5.60692e-06	0.000718149	3.93854
DTX2	4.36645	5.77975	6.18325	5.62277e-06	0.000718149	3.93571
PTPRS	8.65244	7.29838	6.17356	5.73977e-06	0.000724628	3.91504
R3HDM2	2.38519	5.92363	6.16931	5.79183e-06	0.000724628	3.90598
FAM90A7P	0.136856	0.0697487	6.16792	5.80901e-06	0.000724628	3.90301
SFMBT1	0.967129	1.53151	6.16675	5.82354e-06	0.000724628	3.9005
RHPN2	1.24487	0.664722	6.16646	5.82711e-06	0.000724628	3.89989
TAS2R4	0.769689	0.583244	6.16631	5.82894e-06	0.000724628	3.89957
ZNF773	0.513956	0.727179	6.16337	5.8655e-06	0.000725235	3.8933
FUT10	1.26767	1.8341	6.16008	5.90678e-06	0.000725235	3.88626
PTPRT	0.166096	0.0785391	6.15944	5.91482e-06	0.000725235	3.8849
ACSM1	0.101254	0.0667108	6.15567	5.96243e-06	0.000725235	3.87685
PLEKHH1	1.63857	1.11096	6.15559	5.96346e-06	0.000725235	3.87668
TSC1	1.41726	3.34944	6.14649	6.08009e-06	0.000736217	3.85724
SNORA57	78.1417	69.4318	6.14351	6.11887e-06	0.000737681	3.85086
SECISBP2	2.14687	4.96778	6.14152	6.14492e-06	0.000737681	3.8466
ROR1	0.885921	0.715276	6.1355	6.22424e-06	0.000744009	3.83373
SCIN	0.513385	0.414479	6.12769	6.32873e-06	0.00075018	3.81702
VPS26B	4.27473	7.09605	6.12763	6.3295e-06	0.00075018	3.8169
LOC101928728	0.299957	0.245399	6.11854	6.4534e-06	0.000761637	3.79745
STAC2	7.77996	3.35317	6.11643	6.48248e-06	0.000761854	3.79294
FAXDC2	3.42844	2.3434	6.10661	6.61987e-06	0.000771899	3.77189
ZNF629	2.02569	2.362	6.10638	6.62314e-06	0.000771899	3.7714
TNRC6B	3.17116	4.76597	6.0936	6.8064e-06	0.000789967	3.74401
SPDEF	1.14543	0.505689	6.08521	6.92952e-06	0.000796016	3.72603
PARD3B	1.70342	1.60048	6.08474	6.93652e-06	0.000796016	3.72501
TRIL	1.18085	0.677787	6.083	6.96223e-06	0.000796016	3.7213
LRFN5	0.457501	0.246394	6.08156	6.98384e-06	0.000796016	3.71819
PPP1R1B	7.15375	2.99667	6.08011	7.00544e-06	0.000796016	3.71509
CTXND1	0.117385	0.0563567	6.07852	7.02928e-06	0.000796016	3.71169
MAOA	1.98822	1.62251	6.06686	7.20682e-06	0.000808463	3.68666
ZBTB25	0.709447	0.95674	6.06609	7.21874e-06	0.000808463	3.685
SLC26A5	0.213138	0.0996797	6.06542	7.22917e-06	0.000808463	3.68355
ATP1A1-AS1	0.770355	0.706631	6.06218	7.27935e-06	0.000808463	3.67661
EEF2K	13.516	9.77434	6.0619	7.28372e-06	0.000808463	3.67601
TLR3	0.744507	0.544123	6.05819	7.34189e-06	0.000808807	3.66803
GSTM2	3.27796	2.49523	6.05801	7.34464e-06	0.000808807	3.66765
CIRBP	17.5811	22.4948	6.05314	7.42173e-06	0.000811066	3.65718
IL16	1.3686	1.46121	6.05305	7.42315e-06	0.000811066	3.65699
ZNF80	0.0362361	0.0209851	6.04307	7.58358e-06	0.000822319	3.63554
SNORD94	10.2493	6.31665	6.04298	7.58494e-06	0.000822319	3.63536
DKK2	0.413818	0.281512	6.03596	7.69988e-06	0.000831273	3.62027
HPSE2	0.595422	0.273631	6.03433	7.72697e-06	0.000831273	3.61674
ALDH6A1	1.13718	1.64505	6.03161	7.77215e-06	0.00083293	3.61089
LRRC2	0.481189	0.212131	6.02967	7.80454e-06	0.00083321	3.60672
GP1BA	1.38433	1.01878	6.02581	7.86946e-06	0.000834374	3.59841
HYKK	0.208016	0.221776	6.02547	7.87512e-06	0.000834374	3.59769
ZNF665	0.201805	0.1724	6.02194	7.93507e-06	0.000836473	3.59008
ARFGEF3	0.797172	0.486934	6.02078	7.95474e-06	0.000836473	3.5876
DCAF16	1.93278	2.94167	6.01852	7.99343e-06	0.000837394	3.58273
CASQ1	0.092299	0.0701854	6.01476	8.05825e-06	0.000841035	3.57463
NPAS3	0.136411	0.0921968	6.01258	8.096e-06	0.00084127	3.56994
KCNK5	3.61943	2.44276	6.01116	8.12066e-06	0.00084127	3.56689
OPLAH	1.7632	2.11917	6.00674	8.19824e-06	0.000843683	3.55735
WNK2	2.29614	0.974044	6.00366	8.25252e-06	0.000843683	3.55073
BOLA3-AS1	0.280323	0.309393	6.00246	8.27386e-06	0.000843683	3.54814
LOC101927377	0.32279	0.328434	6.00182	8.28527e-06	0.000843683	3.54676
MAPT	0.550814	0.306361	6.00129	8.29477e-06	0.000843683	3.54561
ZNF174	0.573224	0.806964	5.99708	8.37014e-06	0.000848265	3.53654
ARMC12	0.112117	0.0717448	5.99284	8.44673e-06	0.000852937	3.5274
LOC392196	0.351934	0.188241	5.98792	8.53655e-06	0.000856477	3.51679
DLGAP1-AS5	0.0438194	0.0181588	5.98756	8.54303e-06	0.000856477	3.51603
RPS6KA2-AS1	0.146046	0.0697005	5.98112	8.66224e-06	0.000858354	3.50213
LOC108783645	0.0873507	0.0681682	5.98072	8.66961e-06	0.000858354	3.50127
SSR4P1	0.353852	0.31729	5.98014	8.68046e-06	0.000858354	3.50002
SRGAP3-AS3	0.191414	0.105279	5.97992	8.6845e-06	0.000858354	3.49955
GPR143	0.574128	0.413792	5.97682	8.74267e-06	0.000861061	3.49286
SLC16A14	1.25013	1.02531	5.97386	8.79853e-06	0.000862108	3.48647
ZKSCAN1	2.51714	6.2348	5.97299	8.81494e-06	0.000862108	3.4846
SPIN2A	0.502878	0.379453	5.96284	9.00965e-06	0.000873335	3.46268
ZNF418	0.630965	0.56965	5.96226	9.02099e-06	0.000873335	3.46142
INTU	0.660022	1.02432	5.95928	9.079e-06	0.000873335	3.45499
COX19	0.860933	1.48693	5.95883	9.08781e-06	0.000873335	3.45402
LOC100130207	0.314089	0.1809	5.95737	9.11653e-06	0.000873335	3.45085
YLPM1	3.8589	6.01948	5.95714	9.12088e-06	0.000873335	3.45038
KATNAL2	0.539635	0.504707	5.95575	9.14831e-06	0.000873335	3.44736
LRTOMT	0.439857	0.581426	5.94804	9.30154e-06	0.000884943	3.4307
SMIM10L2A	0.451915	0.293702	5.93367	9.59411e-06	0.000907485	3.39964
ARHGEF9	1.29925	1.79437	5.93322	9.60336e-06	0.000907485	3.39868
SGSM1	0.19131	0.186918	5.93026	9.66503e-06	0.000910237	3.39226
DSTYK	1.34089	2.83601	5.92823	9.70737e-06	0.000911158	3.38787
LINC01184	0.775235	0.972576	5.92614	9.75113e-06	0.000912203	3.38336
C16orf89	0.0795191	0.0380612	5.92415	9.79317e-06	0.000913082	3.37905
DLEC1	0.148561	0.151814	5.92102	9.85947e-06	0.000915292	3.37228
ZNF606	0.811481	0.864676	5.91995	9.88231e-06	0.000915292	3.36996
ZSWIM5	0.322396	0.262256	5.91805	9.92286e-06	0.000916014	3.36585
NUAK1	4.09456	3.48276	5.90711	1.01601e-05	0.000931807	3.34216
LRIG3	5.80984	7.83817	5.90584	1.01881e-05	0.000931807	3.3394
KDM5A	2.41487	6.05387	5.90557	1.01939e-05	0.000931807	3.33883
PRKAG3	0.107538	0.0551736	5.89572	1.04133e-05	0.000948763	3.31747
ACSF2	1.73357	1.73205	5.89188	1.04999e-05	0.00095355	3.30916
TBC1D8	4.46774	5.24535	5.8866	1.06206e-05	0.000959356	3.29771
DET1	0.545851	0.555385	5.88608	1.06324e-05	0.000959356	3.29658
TTC12	0.949753	1.57823	5.88184	1.07305e-05	0.000961531	3.28738
SBK1	0.319185	0.179167	5.88075	1.07557e-05	0.000961531	3.28502
RPARP-AS1	0.815734	1.02073	5.87722	1.08381e-05	0.000961531	3.27737
THRA	3.69974	3.75194	5.87612	1.0864e-05	0.000961531	3.27498
SYP	0.307414	0.245196	5.87501	1.08901e-05	0.000961531	3.27257
FOXI1	0.808715	0.361297	5.87374	1.09201e-05	0.000961531	3.26982
GCNT2	0.460255	0.361087	5.87355	1.09246e-05	0.000961531	3.2694
FAM66B	0.554349	0.34872	5.8716	1.09708e-05	0.000961531	3.26517
HOTAIR	1.59455	1.07912	5.86869	1.10402e-05	0.000961531	3.25885
OCA2	0.911094	0.44498	5.8682	1.10517e-05	0.000961531	3.2578
STARD7-AS1	0.562312	0.880312	5.86671	1.10875e-05	0.000961531	3.25456
ZXDA	0.657882	0.718658	5.86552	1.1116e-05	0.000961531	3.25198
ADRB1	0.116191	0.0540614	5.86475	1.11347e-05	0.000961531	3.2503
CMYA5	0.339503	0.311133	5.86462	1.11378e-05	0.000961531	3.25002
LETMD1	1.40042	2.29357	5.86209	1.1199e-05	0.000963841	3.24452
ZNF704	1.41624	1.34094	5.85036	1.14872e-05	0.000985607	3.21905
MYHAS	0.0497868	0.0586887	5.84878	1.15266e-05	0.000985961	3.21562
UNC5CL	0.270702	0.250775	5.84678	1.15766e-05	0.000987221	3.21128
ARMCX5-GPRASP2	0.153131	0.234119	5.83915	1.17697e-05	0.00100064	3.19469
RAD52	0.867482	1.17276	5.8334	1.19173e-05	0.00101012	3.18219
TFDP2	1.9626	1.98262	5.82534	1.21274e-05	0.00101704	3.16467
SLC2A12	0.709457	0.544203	5.82514	1.21327e-05	0.00101704	3.16424
ATP6V0E2	1.25952	0.896914	5.82408	1.21606e-05	0.00101704	3.16193
STK32A	0.461634	0.258334	5.82388	1.21659e-05	0.00101704	3.16149
TACR1	1.08958	0.81078	5.82332	1.21808e-05	0.00101704	3.16026
ADCY8	0.659995	0.25334	5.82085	1.22462e-05	0.00101946	3.15489
MYH3	0.208319	0.174799	5.81914	1.22918e-05	0.00102022	3.15117
BARHL1	0.0634005	0.0337305	5.80991	1.25404e-05	0.00103778	3.13109
PPM1J	1.05028	1.05982	5.80717	1.26152e-05	0.00104089	3.12513
EPB42	0.0384172	0.0246642	5.80516	1.26705e-05	0.00104152	3.12075
L3MBTL1	0.615408	0.616565	5.80396	1.27035e-05	0.00104152	3.11814
PM20D2	1.16218	1.47004	5.80246	1.27451e-05	0.00104152	3.11486
SYNE2	7.63707	9.63916	5.80149	1.27719e-05	0.00104152	3.11276
TTC19	2.02828	4.56436	5.79893	1.28433e-05	0.00104261	3.10717
ZCCHC2	0.931643	1.70828	5.79834	1.28597e-05	0.00104261	3.10589
GRIK2	0.145114	0.104746	5.79523	1.29469e-05	0.00104664	3.09911
UBQLN3	0.0783814	0.0356126	5.79123	1.306e-05	0.00105274	3.0904
LAMB2P1	0.550546	0.370332	5.78022	1.33762e-05	0.00107333	3.06642
ZC3H6	1.49668	1.27166	5.77926	1.34043e-05	0.00107333	3.06431
LINC00950	0.364068	0.191085	5.7781	1.34381e-05	0.00107333	3.06178
CCDC180	0.170712	0.0928817	5.77574	1.35072e-05	0.00107333	3.05664
ZNF135	0.512426	0.388842	5.77543	1.35165e-05	0.00107333	3.05596
TMC2	0.0513557	0.0298454	5.77153	1.36315e-05	0.00107333	3.04746
ACTR3B	0.846458	1.2868	5.77127	1.36393e-05	0.00107333	3.04689
IDO2	0.0381289	0.0201389	5.77073	1.36553e-05	0.00107333	3.04571
MGC16275	0.389581	0.511191	5.77055	1.36607e-05	0.00107333	3.04531
KCNH8	0.0594395	0.0316265	5.76834	1.37267e-05	0.00107549	3.04049
HOXA6	0.685728	0.616639	5.76196	1.39185e-05	0.00108747	3.02658
CYP4B1	1.52624	0.680891	5.75702	1.4069e-05	0.00109022	3.01579
USP40	2.107	3.11195	5.75673	1.40779e-05	0.00109022	3.01516
TMEM220	0.784614	0.734751	5.7558	1.41065e-05	0.00109022	3.01313
LMCD1-AS1	0.145656	0.0943899	5.7557	1.41096e-05	0.00109022	3.01291
EARS2	1.48204	2.70906	5.74899	1.43173e-05	0.00110248	2.99826
SPTBN4	0.106642	0.0545131	5.74803	1.43471e-05	0.00110248	2.99617
DHRS12	0.870732	1.65038	5.74586	1.44153e-05	0.00110319	2.99142
LINC00612	0.270682	0.179289	5.74415	1.44691e-05	0.00110319	2.98768
PAN2	1.88445	2.36416	5.74397	1.44747e-05	0.00110319	2.9873
CASC18	0.0267535	0.0155788	5.74104	1.45674e-05	0.00110724	2.9809
NFYC-AS1	0.387207	0.341081	5.73959	1.46136e-05	0.00110775	2.97772
MEIS2	0.817904	1.12849	5.73747	1.46813e-05	0.00110806	2.97309
ADAM1A	1.12622	0.936676	5.73649	1.47125e-05	0.00110806	2.97097
CCDC114	0.0934046	0.0524658	5.73497	1.47613e-05	0.00110806	2.96764
TMEM139	0.39804	0.338322	5.73335	1.48136e-05	0.00110806	2.9641
ARSD	1.40358	1.93145	5.73328	1.48158e-05	0.00110806	2.96395
DDTL	0.601677	0.804376	5.72992	1.49248e-05	0.00111323	2.95661
HHAT	0.856972	0.940533	5.72141	1.52044e-05	0.00113036	2.938
CHRNG	0.458827	0.305588	5.72049	1.52353e-05	0.00113036	2.93597
KLHL36	1.42403	4.08751	5.71344	1.54714e-05	0.00114485	2.92055
LOC100270804	0.291178	0.236457	5.71174	1.55288e-05	0.00114606	2.91685
TRIM63	0.246398	0.167705	5.70858	1.56362e-05	0.001149	2.90993
GMDS-DT	0.456103	0.388286	5.70815	1.56509e-05	0.001149	2.909
ZBTB39	0.689377	1.22218	5.70605	1.57231e-05	0.00115	2.90438
FAM66C	0.362175	0.26241	5.70515	1.5754e-05	0.00115	2.90242
CNNM3	1.38885	1.66431	5.70324	1.58198e-05	0.00115	2.89824
GABPB2	1.00263	1.95053	5.70298	1.58289e-05	0.00115	2.89766
NVL	1.53025	2.8206	5.69471	1.61174e-05	0.00116689	2.87956
EXTL1	0.261562	0.118647	5.69337	1.61646e-05	0.00116689	2.87663
PHLDA2	-15.9798	13.3385	-5.69167	1.62248e-05	0.00116689	2.87291
KIAA1328	0.638671	0.840528	5.69074	1.62579e-05	0.00116689	2.87087
CELF3	0.0409826	0.0306939	5.68896	1.63211e-05	0.00116689	2.86698
TNP1	0.174236	0.0663758	5.68758	1.63704e-05	0.00116689	2.86395
TIGD1	0.998152	0.910474	5.68659	1.64057e-05	0.00116689	2.86179
EVA1C	2.6142	2.94317	5.6857	1.64376e-05	0.00116689	2.85984
RGS6	0.170522	0.086409	5.68497	1.64641e-05	0.00116689	2.85824
TANC1	4.47071	5.39477	5.68446	1.64823e-05	0.00116689	2.85713
MAP3K14-AS1	0.451718	0.42048	5.68341	1.65202e-05	0.00116689	2.85482
MATN2	3.67452	4.7662	5.67556	1.68062e-05	0.00118216	2.83762
MOV10	3.75793	4.5826	5.67516	1.6821e-05	0.00118216	2.83674
NTRK2	2.17491	1.55587	5.67101	1.69743e-05	0.00118994	2.82765
ARSI	-2.42495	2.05967	-5.66794	1.70889e-05	0.00119499	2.82091
CHAD	0.893907	0.480465	5.66615	1.71561e-05	0.00119669	2.81698
LOC100507557	0.312485	0.267657	5.66443	1.72204e-05	0.00119819	2.81323
LOC100129534	0.332542	0.201614	5.65789	1.74689e-05	0.00121246	2.79888
ZFP3	0.779767	0.852467	5.65526	1.75697e-05	0.00121644	2.79311
FOXO6	0.429664	0.249456	5.65142	1.77183e-05	0.0012237	2.78467
BCL2	1.06641	0.886027	5.6456	1.79454e-05	0.00123633	2.77191
SP8	0.493159	0.236726	5.64034	1.81534e-05	0.00124745	2.76036
RIMS1	0.136924	0.0595935	5.63927	1.8196e-05	0.00124745	2.75801
SCFD2	1.60051	3.15983	5.63651	1.83063e-05	0.00125025	2.75196
IQCC	0.790299	1.04514	5.63602	1.83262e-05	0.00125025	2.75087
C15orf62	2.02043	1.62195	5.63317	1.84408e-05	0.00125501	2.74462
NPY6R	0.116372	0.0632772	5.62964	1.85841e-05	0.00125837	2.73687
ADCY2	0.924191	0.426251	5.62904	1.86089e-05	0.00125837	2.73554
RGPD6	0.279131	0.260495	5.62783	1.86582e-05	0.00125837	2.73288
CALML4	0.921403	1.03887	5.62753	1.86702e-05	0.00125837	2.73224
ZNF3	1.21119	2.38827	5.62487	1.87796e-05	0.00126038	2.72638
C2orf68	1.62132	2.95493	5.62462	1.879e-05	0.00126038	2.72583
STPG3	0.158794	0.082409	5.61732	1.90933e-05	0.00127765	2.70979
LINC02298	0.183188	0.144471	5.61085	1.9366e-05	0.00129238	2.69558
ADD3-AS1	0.125183	0.08644	5.60992	1.94058e-05	0.00129238	2.69353
TYW1	1.16577	2.87943	5.60704	1.95287e-05	0.0012948	2.6872
ARHGEF19	3.60901	3.02884	5.6069	1.95347e-05	0.0012948	2.68689
APOBEC2	0.524316	0.364267	5.60239	1.97291e-05	0.00129763	2.67697
LINC01590	0.329557	0.257429	5.60199	1.97465e-05	0.00129763	2.67609
NPY5R	0.0794406	0.0317388	5.60162	1.97627e-05	0.00129763	2.67527
LRRN1	0.486189	0.347476	5.60161	1.9763e-05	0.00129763	2.67525
ZXDC	1.29502	4.22831	5.5977	1.99334e-05	0.00130433	2.66665
GPRASP1	1.02521	0.777096	5.59713	1.99583e-05	0.00130433	2.6654
LOC101929439	0.124288	0.064018	5.59523	2.00417e-05	0.00130673	2.66123
LOC100507547	0.0448964	0.0410091	5.59375	2.01069e-05	0.00130793	2.65797
UBOX5	0.811984	1.44285	5.58819	2.03542e-05	0.00132023	2.64573
C10orf90	0.146433	0.0771145	5.58636	2.04363e-05	0.00132023	2.64169
FGFBP3	0.314232	0.212975	5.58633	2.04377e-05	0.00132023	2.64163
MIATNB	1.25073	1.14126	5.58315	2.05807e-05	0.00132641	2.63464
TTLL10	0.0536436	0.0361587	5.57873	2.0782e-05	0.00133631	2.62489
MDN1	2.78318	4.45398	5.57699	2.08612e-05	0.00133832	2.62108
WBP2NL	0.198972	0.0970175	5.57392	2.10027e-05	0.00133995	2.61431
LOC100996419	0.223621	0.218787	5.57377	2.10095e-05	0.00133995	2.61399
LINC00174	0.892221	0.844853	5.57239	2.10737e-05	0.00133995	2.61093
XYLB	0.365672	0.427224	5.57171	2.11051e-05	0.00133995	2.60944
SIRT5	0.507396	0.903363	5.57098	2.11387e-05	0.00133995	2.60785
ZNF488	0.11818	0.081537	5.57023	2.1174e-05	0.00133995	2.60618
CDHR3	0.0682019	0.0447749	5.569	2.12312e-05	0.00134054	2.60347
FBF1	0.906228	0.86619	5.56702	2.13239e-05	0.00134336	2.59911
CAPS2	0.14948	0.122825	5.56388	2.14717e-05	0.00134963	2.59219
NDUFA6-DT	1.38399	1.54174	5.56217	2.15525e-05	0.00135167	2.58843
KRT77	9.75972	4.38221	5.5584	2.17321e-05	0.00135989	2.58012
ZNF385C	0.200163	0.150426	5.55606	2.18442e-05	0.00136146	2.57496
HCG26	0.3056	0.184366	5.55585	2.18546e-05	0.00136146	2.57449
NR3C2	1.73508	0.927811	5.55217	2.20323e-05	0.00136948	2.56638
GLDN	1.49193	1.09219	5.55061	2.21078e-05	0.00136962	2.56295
PDZK1P1	0.148136	0.0966996	5.5501	2.21325e-05	0.00136962	2.56183
SLC16A8	0.298576	0.282805	5.54835	2.22183e-05	0.00136979	2.55796
PRR3	0.111896	0.149334	5.54804	2.22331e-05	0.00136979	2.55729
THSD4	2.45098	2.62469	5.54475	2.2395e-05	0.00137673	2.55002
C2orf72	0.305844	0.167411	5.54151	2.25552e-05	0.00138031	2.54289
ASIP	0.315656	0.183979	5.54091	2.2585e-05	0.00138031	2.54156
NKAPP1	0.758165	0.521442	5.54059	2.26013e-05	0.00138031	2.54084
CXorf57	0.271839	0.21904	5.53867	2.26969e-05	0.00138313	2.53662
IGSF10	0.955382	0.435962	5.53728	2.27666e-05	0.00138335	2.53355
TAMM41	0.981038	1.58265	5.5365	2.28058e-05	0.00138335	2.53182
CBX7	3.66599	2.95191	5.53564	2.28489e-05	0.00138335	2.52993
GALT	2.78094	4.01892	5.53315	2.29746e-05	0.00138795	2.52444
SETD6	1.2395	2.18717	5.52962	2.31542e-05	0.00139412	2.51664
PNPLA7	2.33729	1.32691	5.52918	2.31764e-05	0.00139412	2.51568
RIBC1	0.146841	0.123996	5.52746	2.32645e-05	0.00139642	2.51188
LINC00910	0.16477	0.184347	5.52359	2.34637e-05	0.00140536	2.50334
KLHL31	0.205721	0.151442	5.51905	2.36999e-05	0.00141533	2.49331
CCSER1	0.373628	0.235801	5.51772	2.37693e-05	0.00141533	2.49039
LOC100132077	0.889575	1.08406	5.51748	2.37819e-05	0.00141533	2.48985
LINC02580	0.884392	0.532336	5.51432	2.39485e-05	0.00142222	2.48286
DEPDC4	0.0463737	0.0437303	5.51172	2.40858e-05	0.00142734	2.47714
PKHD1	0.0398586	0.0165579	5.50985	2.41857e-05	0.00143023	2.47299
SAXO1	0.0695578	0.0317409	5.50689	2.43441e-05	0.00143597	2.46646
FAM189A2	1.59379	1.44857	5.50565	2.44108e-05	0.00143597	2.46372
N4BP2L1	0.977924	0.710646	5.50516	2.44368e-05	0.00143597	2.46265
SKOR1	0.196918	0.128796	5.50109	2.46577e-05	0.00144591	2.45364
SLC22A5	0.74402	1.04707	5.49965	2.47362e-05	0.00144748	2.45046
RTN4RL1	1.02226	0.990338	5.49851	2.47982e-05	0.00144792	2.44795
SLC22A20P	0.167714	0.161152	5.49762	2.48473e-05	0.00144792	2.44597
SCGB1D2	12.8847	5.24777	5.49537	2.49705e-05	0.00145208	2.44102
USP17L4	0.137231	0.06531	5.49376	2.506e-05	0.00145285	2.43744
LINC00852	1.63981	1.77712	5.49324	2.50883e-05	0.00145285	2.43631
ELF5	0.470935	0.216353	5.49232	2.51396e-05	0.00145285	2.43426
SRP14-AS1	0.119346	0.106789	5.48935	2.53048e-05	0.00145938	2.42771
ANKRD61	0.507421	0.465898	5.48764	2.54006e-05	0.00146064	2.42392
ZNF397	0.837319	1.7423	5.4871	2.54311e-05	0.00146064	2.42272
IQCH-AS1	0.313068	0.339754	5.48544	2.55242e-05	0.00146298	2.41906
PRR15L	1.49603	0.81276	5.48111	2.57694e-05	0.00147402	2.40949
SYNGR1	2.44307	2.51336	5.47981	2.5844e-05	0.00147527	2.4066
AGO1	2.91614	4.86907	5.47871	2.59065e-05	0.00147583	2.40418
PODXL2	1.08085	1.13491	5.47716	2.59954e-05	0.00147788	2.40075
PNMA8B	0.571367	0.355085	5.47188	2.63008e-05	0.00148972	2.38906
OBSCN-AS1	0.120838	0.124775	5.47171	2.63102e-05	0.00148972	2.3887
PIWIL2	0.179824	0.108258	5.46924	2.64543e-05	0.00149485	2.38323
SLC29A2	0.516684	0.410349	5.46715	2.65772e-05	0.00149663	2.37859
DNM1P46	0.134114	0.0808715	5.46688	2.65928e-05	0.00149663	2.378
PLEKHB1	0.451211	0.327058	5.4637	2.67805e-05	0.00150417	2.37096
LRRN4	0.168107	0.125454	5.46221	2.68687e-05	0.0015061	2.36767
C1QL4	0.0274454	0.0149718	5.45798	2.7121e-05	0.00151575	2.35831
LRIG2	1.81108	2.92998	5.45677	2.71938e-05	0.00151575	2.35563
MAGEE1	0.402595	0.369306	5.45599	2.72408e-05	0.00151575	2.3539
F10	4.6436	2.52665	5.45571	2.72576e-05	0.00151575	2.35329
NFIA	3.80103	4.14627	5.45353	2.73893e-05	0.00151952	2.34846
METTL16	1.23441	2.91966	5.4528	2.74341e-05	0.00151952	2.34683
UGT2B7	0.0574328	0.0230822	5.44126	2.81432e-05	0.00155572	2.32128
MACROD2-AS1	0.249387	0.116989	5.43908	2.82797e-05	0.00155607	2.31644
DCAF4	0.94075	1.35827	5.43828	2.83298e-05	0.00155607	2.31467
COG1	2.08513	3.83401	5.43641	2.84472e-05	0.00155607	2.31053
MFSD4A	1.62078	0.931308	5.43621	2.84599e-05	0.00155607	2.31008
SPATA6	0.918501	0.789429	5.43605	2.84695e-05	0.00155607	2.30974
TMEM266	0.714794	0.407768	5.43584	2.84833e-05	0.00155607	2.30926
LIG1	2.01713	2.24917	5.43284	2.86728e-05	0.00156041	2.30262
POU3F3	0.0669595	0.0281144	5.43219	2.8714e-05	0.00156041	2.30118
GTF2IP20	1.47109	2.30235	5.43165	2.87485e-05	0.00156041	2.29998
C1orf220	0.279686	0.18424	5.43106	2.87859e-05	0.00156041	2.29868
TESK2	1.38179	2.19846	5.42216	2.93592e-05	0.0015884	2.27894
CES1	4.40022	2.3767	5.42005	2.94969e-05	0.00159215	2.27426
LOC100130744	2.4702	2.90079	5.41935	2.95423e-05	0.00159215	2.27272
VPS39	3.20599	7.50355	5.41583	2.97736e-05	0.00159865	2.26491
DGCR5	0.20788	0.193306	5.41578	2.97771e-05	0.00159865	2.2648
TUBB4A	0.374941	0.161229	5.41429	2.98758e-05	0.00160087	2.26148
OR51J1	0.0337882	0.0135676	5.41231	3.0007e-05	0.00160483	2.2571
CKMT2-AS1	0.444306	0.674934	5.40947	3.01965e-05	0.00160774	2.2508
LOC100130373	0.22943	0.15587	5.40924	3.0212e-05	0.00160774	2.25029
FOXCUT	0.809427	0.409607	5.40891	3.02338e-05	0.00160774	2.24956
TAS2R5	0.586762	0.53583	5.40795	3.02985e-05	0.00160807	2.24742
TBX22	0.0325895	0.0124151	5.40685	3.03725e-05	0.00160807	2.24498
ZZEF1	2.5038	5.99494	5.40571	3.04493e-05	0.00160807	2.24245
LOC101929762	0.0781131	0.0419732	5.40512	3.04894e-05	0.00160807	2.24114
HOXA2	0.204521	0.184015	5.40455	3.05276e-05	0.00160807	2.23989
FGFR3	22.5877	21.8127	5.40296	3.06352e-05	0.00161071	2.23637
THRSP	0.202164	0.107541	5.40115	3.07589e-05	0.00161418	2.23233
SFXN2	0.489333	0.702172	5.3992	3.08922e-05	0.00161814	2.228
PATZ1	1.50624	1.40363	5.39781	3.09873e-05	0.00162008	2.22493
RPS10P7	0.425814	0.47263	5.39338	3.12935e-05	0.00162493	2.21509
CLDN10-AS1	0.301626	0.122389	5.39296	3.13223e-05	0.00162493	2.21417
NMT2	0.963921	1.86673	5.39271	3.13402e-05	0.00162493	2.2136
HEXIM2	1.27698	1.22394	5.39263	3.13455e-05	0.00162493	2.21343
LIG3	1.68332	3.91661	5.39147	3.14262e-05	0.00162493	2.21086
ZNF490	0.558431	1.23616	5.39124	3.14421e-05	0.00162493	2.21035
KIT	3.98036	3.1673	5.38799	3.16698e-05	0.00162493	2.20313
HKR1	1.0829	1.83056	5.38795	3.1673e-05	0.00162493	2.20303
PKIA	0.894018	0.608745	5.38734	3.17157e-05	0.00162493	2.20168
CHADL	0.544235	0.340088	5.38636	3.17846e-05	0.00162493	2.19951
NALCN	0.164855	0.0839369	5.38509	3.18744e-05	0.00162493	2.19669
ABCA6	2.3963	1.44102	5.38422	3.19357e-05	0.00162493	2.19476
CBY3	0.242606	0.155962	5.38357	3.19821e-05	0.00162493	2.19331
SDHAP3	0.69584	0.73817	5.38284	3.20336e-05	0.00162493	2.1917
ZNF582-AS1	0.145836	0.120646	5.38282	3.20356e-05	0.00162493	2.19164
LOC101928882	0.44052	0.206889	5.38278	3.20379e-05	0.00162493	2.19157
CCAT1	0.164197	0.111952	5.38179	3.21087e-05	0.00162493	2.18936
ABHD11	1.23181	1.44618	5.38054	3.21981e-05	0.00162493	2.18657
CEACAM7	0.262502	0.141899	5.38008	3.22307e-05	0.00162493	2.18556
KANTR	1.55205	1.21358	5.37957	3.2267e-05	0.00162493	2.18444
CLEC4F	0.152291	0.084281	5.37911	3.22999e-05	0.00162493	2.18341
GLI4	1.32329	1.8155	5.37673	3.2471e-05	0.0016306	2.17813
ZNF550	0.556767	0.850116	5.37307	3.2736e-05	0.00164075	2.17
PLLP	6.76424	3.48451	5.37233	3.27904e-05	0.00164075	2.16833
TMTC2	0.682979	1.31855	5.37107	3.28823e-05	0.00164241	2.16553
MMP21	0.0695085	0.0349826	5.36943	3.30019e-05	0.00164545	2.1619
GOLGA8IP	0.282004	0.228728	5.36805	3.3103e-05	0.00164755	2.15884
GPR61	0.0388809	0.0217032	5.36357	3.34342e-05	0.00166108	2.14888
LOC644554	0.12288	0.0813714	5.36236	3.35244e-05	0.00166151	2.14619
SEMA3E	0.260934	0.226359	5.3612	3.36106e-05	0.00166151	2.14361
LYRM9	1.43425	1.1088	5.36106	3.36211e-05	0.00166151	2.1433
LOC102723517	1.01894	0.438596	5.35457	3.41099e-05	0.00168269	2.12886
TRIM52	0.993315	1.20934	5.35321	3.42126e-05	0.00168355	2.12585
SMTNL1	0.15292	0.0955762	5.35275	3.42477e-05	0.00168355	2.12483
MED13L	6.06028	14.329	5.3504	3.44272e-05	0.00168941	2.1196
HMBOX1	1.43968	3.271	5.34949	3.44971e-05	0.00168982	2.11757
PDE6A	0.106547	0.0941407	5.34872	3.45565e-05	0.00168982	2.11585
SCARNA6	21.2043	13.8852	5.34697	3.46907e-05	0.00169343	2.11197
ZNF839	0.67598	1.53767	5.3441	3.4913e-05	0.00170124	2.10558
LOC283140	0.370415	0.239165	5.34242	3.50434e-05	0.00170124	2.10185
ABCC3	1.87314	1.52714	5.34068	3.51795e-05	0.00170124	2.09797
FRG1-DT	0.0616792	0.0403373	5.34007	3.52271e-05	0.00170124	2.09662
SLC25A4	0.816958	1.03139	5.34001	3.5232e-05	0.00170124	2.09648
PCDHB3	0.314488	0.272436	5.33996	3.52358e-05	0.00170124	2.09637
LOC102725121	0.137245	0.0902925	5.33913	3.5301e-05	0.00170124	2.09452
CFAP100	0.104951	0.0524338	5.33784	3.54021e-05	0.00170124	2.09166
DTX2P1-UPK3BP1-PMS2P11	3.58476	3.15076	5.33765	3.54176e-05	0.00170124	2.09123
HEATR4	0.146336	0.107481	5.33696	3.54718e-05	0.00170124	2.0897
TOLLIP-AS1	0.301493	0.293762	5.33635	3.55198e-05	0.00170124	2.08834
PIGG	0.995968	3.09807	5.33383	3.57194e-05	0.00170769	2.08274
ARHGEF38	0.165322	0.0791816	5.33311	3.57765e-05	0.00170769	2.08114
COL28A1	0.224892	0.151934	5.32736	3.62374e-05	0.00172545	2.06834
LOC100996664	0.168293	0.098344	5.32693	3.6272e-05	0.00172545	2.06738
LY75	1.15124	0.875426	5.32554	3.63846e-05	0.00172787	2.06428
ZG16B	2.36101	1.01126	5.32071	3.67781e-05	0.00174359	2.05352
AR	0.78829	0.50679	5.3186	3.69507e-05	0.00174881	2.04884
POLE	2.30489	3.27365	5.31747	3.70443e-05	0.00175028	2.04631
ITGB7	0.830489	0.92534	5.31645	3.71284e-05	0.0017513	2.04404
PCLO	0.717997	0.405088	5.31156	3.7535e-05	0.00176478	2.03315
DEF6	3.25738	3.83359	5.311	3.75812e-05	0.00176478	2.03191
BTC	1.51194	0.615689	5.31074	3.76036e-05	0.00176478	2.03132
CTSF	4.41171	4.66445	5.30883	3.77639e-05	0.00176933	2.02707
LOC101927699	1.30844	0.827422	5.30736	3.78874e-05	0.0017696	2.0238
HPS4	1.43535	3.21925	5.30726	3.78961e-05	0.0017696	2.02357
LOC202181	1.19487	1.18078	5.3054	3.80535e-05	0.00177399	2.01942
RB1-DT	0.0869502	0.0714926	5.29928	3.85754e-05	0.00179533	2.0058
PNRC1	24.4346	49.4712	5.29478	3.8964e-05	0.0018104	1.99577
PFKFB4	-2.49284	2.84089	-5.29381	3.90487e-05	0.00181133	1.9936
LOC101927560	0.174537	0.130492	5.29291	3.9127e-05	0.00181195	1.9916
ACVR2B-AS1	0.197445	0.161783	5.29072	3.93188e-05	0.00181783	1.98671
LOC100131496	0.302305	0.315368	5.28941	3.94331e-05	0.0018201	1.98381
CHRNA2	0.0973405	0.0514377	5.28819	3.95406e-05	0.00182206	1.98108
GFRA1	2.39843	0.976239	5.2871	3.96374e-05	0.00182352	1.97864
PRMT7	1.26954	1.63469	5.28548	3.97807e-05	0.0018271	1.97503
ILDR1	0.23304	0.162452	5.28416	3.98974e-05	0.00182946	1.9721
ZFAND4	0.490179	0.86743	5.2834	3.99654e-05	0.00182958	1.9704
CRACR2A	1.26042	0.761967	5.28243	4.00515e-05	0.00183052	1.96825
DUSP1	-100.468	109.184	-5.27921	4.03403e-05	0.00184006	1.96106
GOSR1	3.09405	8.97439	5.27864	4.03917e-05	0.00184006	1.95979
RFT1	1.09929	1.76933	5.27767	4.04793e-05	0.00184105	1.95762
IL11RA	4.0562	2.88086	5.27686	4.05527e-05	0.0018414	1.95581
TRPM1	0.533865	0.229884	5.27509	4.07133e-05	0.00184288	1.95186
USP49	0.416878	0.626437	5.27504	4.07172e-05	0.00184288	1.95176
FRG1BP	0.848751	1.31082	5.27429	4.0786e-05	0.00184301	1.95007
FAM53B	4.56435	6.37106	5.27108	4.10789e-05	0.00185325	1.94292
HOXA-AS3	0.118196	0.0938124	5.26881	4.12873e-05	0.00185792	1.93786
LOC101926935	0.683686	0.492459	5.26851	4.13151e-05	0.00185792	1.93719
GABRG3	0.0556837	0.0240611	5.26706	4.14491e-05	0.00186095	1.93395
CNTNAP2	-0.975548	0.750128	-5.26469	4.16682e-05	0.00186777	1.92867
LOC644634	0.658344	0.728931	5.26398	4.17345e-05	0.00186777	1.92708
DCST1-AS1	0.728014	0.94421	5.26315	4.18117e-05	0.00186824	1.92524
ZNF519	0.2791	0.223425	5.2618	4.1938e-05	0.00187089	1.92222
GRIK5	0.166235	0.101833	5.26077	4.20353e-05	0.00187224	1.91991
PRR22	0.784029	0.798614	5.25773	4.23212e-05	0.00188198	1.91313
UGT1A3	0.130835	0.0509658	5.25578	4.25056e-05	0.00188718	1.90878
CUX2	0.0685059	0.0322224	5.25485	4.25938e-05	0.0018881	1.90671
DIS3L2	1.35894	2.93077	5.25332	4.274e-05	0.00189158	1.90328
TRIM52-AS1	0.79224	0.851959	5.25144	4.29191e-05	0.00189651	1.8991
LINGO2	0.010532	0.0056613	5.24765	4.32845e-05	0.00190043	1.89063
ATP6V0A4	1.59406	0.720017	5.24717	4.33304e-05	0.00190043	1.88957
MAGI1	1.27603	3.084	5.24658	4.33875e-05	0.00190043	1.88825
LINC01011	0.308879	0.348549	5.24617	4.3428e-05	0.00190043	1.88731
GOLGA8N	0.756718	0.69565	5.24532	4.35099e-05	0.00190043	1.88543
NEXMIF	0.203576	0.120769	5.24529	4.35133e-05	0.00190043	1.88535
MESTIT1	0.0548578	0.0288848	5.24513	4.35285e-05	0.00190043	1.88501
SOSTDC1	1.60451	1.05916	5.2449	4.35513e-05	0.00190043	1.88448
CACNB1	0.956636	0.726456	5.24354	4.36836e-05	0.00190323	1.88145
GPR27	0.663265	0.36133	5.24256	4.3779e-05	0.00190442	1.87927
MVB12B	1.1434	1.06674	5.24106	4.39261e-05	0.00190781	1.87591
VMAC	1.11621	1.32742	5.24038	4.39933e-05	0.00190781	1.87439
BCL6	6.84926	9.34318	5.2395	4.4079e-05	0.00190857	1.87244
PHKA2-AS1	0.25444	0.23125	5.23868	4.41601e-05	0.00190912	1.8706
ALPK1	1.26147	1.83782	5.23774	4.42531e-05	0.00191019	1.8685
GRIA2	0.236098	0.100213	5.23287	4.47372e-05	0.00192568	1.85762
ZNF256	1.26249	1.18307	5.23275	4.47496e-05	0.00192568	1.85735
ENTHD1	0.228658	0.0964657	5.23105	4.49195e-05	0.00192965	1.85356
MLPH	1.09519	0.974455	5.23045	4.49798e-05	0.00192965	1.85222
TOGARAM1	1.01985	1.9679	5.22954	4.50718e-05	0.00193063	1.85017
EMP2	11.7682	16.1109	5.22776	4.52516e-05	0.0019344	1.84619
MT1X	75.6879	51.2079	5.2273	4.5298e-05	0.0019344	1.84517
TSHR	0.131158	0.0939043	5.22579	4.54511e-05	0.00193563	1.8418
LOC400706	0.210872	0.151978	5.22565	4.54652e-05	0.00193563	1.84149
ZSCAN16	0.440464	0.644821	5.22321	4.5714e-05	0.00194082	1.83603
KIF12	0.136244	0.153221	5.22276	4.57597e-05	0.00194082	1.83503
LOC100134868	0.433294	0.456619	5.22241	4.57953e-05	0.00194082	1.83425
RP1L1	0.135009	0.107974	5.22132	4.59073e-05	0.00194262	1.83181
WDR73	1.1326	2.3242	5.22006	4.60369e-05	0.00194516	1.829
PLEKHA6	0.437075	0.282298	5.21913	4.61325e-05	0.00194626	1.82692
GHR	0.522388	0.525329	5.2173	4.63219e-05	0.00195066	1.82283
CDKAL1	1.44677	2.82755	5.21678	4.63763e-05	0.00195066	1.82165
DNAH9	0.0950448	0.0531806	5.21387	4.6679e-05	0.00196001	1.81515
LOC100506258	0.289286	0.190373	5.2133	4.67386e-05	0.00196001	1.81387
PPM1H	0.322268	0.281244	5.21152	4.69241e-05	0.00196484	1.80991
POC1B-AS1	0.347118	0.42531	5.20913	4.71762e-05	0.00197244	1.80456
ASB16	0.326656	0.363115	5.20651	4.74532e-05	0.00198106	1.79871
CDCA7L	2.10527	2.7223	5.20207	4.79273e-05	0.00198805	1.78877
LINC01921	0.232381	0.088526	5.20201	4.79335e-05	0.00198805	1.78864
NFIB	7.55353	7.03012	5.20175	4.79621e-05	0.00198805	1.78805
PPP3CB-AS1	0.38689	0.478719	5.20161	4.79771e-05	0.00198805	1.78773
CYSLTR2	0.252758	0.216642	5.20101	4.80407e-05	0.00198805	1.78641
MORF4L2-AS1	0.165444	0.125908	5.20096	4.8047e-05	0.00198805	1.78628
FAM120B	1.72185	4.40105	5.19918	4.82386e-05	0.00199303	1.7823
MAGEA10	0.0314794	0.0126706	5.19727	4.84448e-05	0.0019986	1.77804
PARTICL	0.619785	0.874516	5.19468	4.87267e-05	0.00200152	1.77224
PARGP1	1.46002	2.12156	5.19442	4.87554e-05	0.00200152	1.77165
RBM12B	1.32986	2.17995	5.19413	4.87868e-05	0.00200152	1.77101
GATAD2B	2.54759	5.4802	5.19399	4.88018e-05	0.00200152	1.7707
FRA10AC1	0.810603	0.952201	5.19142	4.90837e-05	0.00201013	1.76494
ZNF318	1.6077	2.41857	5.18991	4.92497e-05	0.00201141	1.76157
FLJ46875	0.292319	0.323107	5.18983	4.92587e-05	0.00201141	1.76139
HOXA9	1.54251	3.04708	5.18743	4.95241e-05	0.0020193	1.75601
FAHD2CP	0.69684	0.514312	5.18619	4.96619e-05	0.00202197	1.75324
LOC100287042	0.324582	0.317085	5.17992	5.03638e-05	0.00204464	1.73921
NWD1	0.0891885	0.0524487	5.17991	5.0365e-05	0.00204464	1.73919
PA2G4P4	0.6277	0.56823	5.17866	5.05057e-05	0.00204739	1.7364
LOC101929657	0.061962	0.0430114	5.17627	5.07774e-05	0.00205542	1.73104
PDLIM5	-14.2985	16.4901	-5.17476	5.09491e-05	0.00205939	1.72767
ABCA9	1.78052	0.874581	5.17201	5.12648e-05	0.00206916	1.72149
ZMYM3	1.24056	1.99426	5.17104	5.1376e-05	0.00207066	1.71933
CADM2	0.0294128	0.0128772	5.17005	5.14899e-05	0.00207226	1.71712
FAM221A	0.417743	0.373158	5.16818	5.1706e-05	0.00207797	1.71293
LRGUK	0.217852	0.203354	5.16698	5.18449e-05	0.00208057	1.71025
CCDC113	0.652286	0.601634	5.16506	5.20688e-05	0.00208656	1.70594
KCNJ14	0.380339	0.408258	5.16207	5.24194e-05	0.0020976	1.69924
ERBB4	0.0760642	0.0378824	5.16029	5.26287e-05	0.0021003	1.69526
OR52N4	0.157144	0.0618023	5.16022	5.2637e-05	0.0021003	1.6951
JRK	1.42479	1.69565	5.15512	5.32423e-05	0.00212143	1.68367
HCN1	0.0476293	0.0222165	5.15211	5.36025e-05	0.00213274	1.67694
SCGB2B2	0.308356	0.207409	5.15056	5.37894e-05	0.00213713	1.67346
LINC01145	0.272754	0.315996	5.14813	5.40837e-05	0.00214382	1.66801
EIF3J-DT	0.693865	0.985577	5.1479	5.41109e-05	0.00214382	1.66751
SLC13A2	0.934579	0.406785	5.14723	5.41924e-05	0.00214401	1.666
FUT9	0.0226282	0.0099672	5.14482	5.44861e-05	0.00215258	1.6606
TTYH1	0.771653	0.445894	5.14307	5.47004e-05	0.0021556	1.65668
MROH8	0.126855	0.133819	5.14294	5.47166e-05	0.0021556	1.65639
MRPS25	1.9378	3.22321	5.14138	5.4908e-05	0.0021601	1.6529
DNMBP	2.10686	3.64859	5.13919	5.51789e-05	0.00216398	1.64798
OR13J1	0.0959707	0.0389398	5.13914	5.51854e-05	0.00216398	1.64786
LOC644090	0.209047	0.139596	5.13871	5.52386e-05	0.00216398	1.6469
SIN3A	2.5739	5.07345	5.13635	5.55312e-05	0.0021724	1.64162
MYEOV	0.979346	0.419456	5.13528	5.56648e-05	0.0021743	1.63922
KY	1.24471	0.527185	5.13431	5.57871e-05	0.0021743	1.63703
KLF15	0.442098	0.208293	5.1341	5.58131e-05	0.0021743	1.63656
NBPF11	1.00446	1.57787	5.13303	5.5947e-05	0.0021751	1.63417
LOC100288175	-0.99963	0.92267	-5.13242	5.6024e-05	0.0021751	1.6328
LINC00681	0.154425	0.0588285	5.13208	5.60669e-05	0.0021751	1.63203
RAB40AL	0.360848	0.311734	5.12806	5.65753e-05	0.00219178	1.62301
ZNF554	0.605477	0.775984	5.1268	5.67347e-05	0.00219492	1.6202
MAP3K14	1.81915	2.45099	5.12509	5.69534e-05	0.00220034	1.61636
EPHA4	1.72689	3.25672	5.12331	5.71815e-05	0.0022061	1.61237
NRDE2	1.00007	2.01293	5.11858	5.77919e-05	0.00222556	1.60176
LINC00271	0.122231	0.0776349	5.11817	5.78451e-05	0.00222556	1.60084
CACNA2D2	0.275813	0.210437	5.11616	5.81065e-05	0.00223255	1.59634
ACVR1B	4.23196	7.20999	5.11491	5.82699e-05	0.00223576	1.59353
FAM218A	0.182459	0.117244	5.11266	5.85657e-05	0.00224403	1.58847
NR2C2	2.1534	5.28641	5.11185	5.86722e-05	0.00224503	1.58666
PHF8	1.18109	2.62846	5.11022	5.88875e-05	0.00225019	1.583
ATP2A1	0.220494	0.189705	5.1076	5.92343e-05	0.00226036	1.57714
LINC02568	0.186272	0.082876	5.10387	5.97326e-05	0.0022712	1.56877
TUB	1.0068	1.00839	5.10382	5.97396e-05	0.0022712	1.56865
RPL32P3	1.25268	1.28571	5.10366	5.9762e-05	0.0022712	1.56828
C20orf203	0.148564	0.0857878	5.10063	6.017e-05	0.0022836	1.56148
FAM13A	1.58827	1.75553	5.09737	6.06127e-05	0.00229531	1.55416
SNHG28	0.326004	0.341959	5.09687	6.06798e-05	0.00229531	1.55306
BIRC7	0.19135	0.0849638	5.09655	6.07247e-05	0.00229531	1.55232
ECRP	0.227268	0.174532	5.09513	6.09184e-05	0.00229952	1.54914
CDNF	0.515642	0.371972	5.09131	6.14429e-05	0.0023162	1.54057
PROCA1	0.331733	0.327251	5.08963	6.16767e-05	0.0023197	1.53678
THAP7-AS1	0.363795	0.3608	5.08945	6.17016e-05	0.0023197	1.53638
OBP2B	0.261514	0.121941	5.08869	6.18063e-05	0.00232052	1.53469
FAM90A1	0.194677	0.120637	5.08226	6.27066e-05	0.00235116	1.52024
METAP1D	0.414119	0.623988	5.08071	6.29257e-05	0.00235483	1.51676
RAB11FIP4	1.18468	1.26364	5.07948	6.30995e-05	0.00235483	1.51401
VCX	0.0568599	0.0216617	5.07937	6.31161e-05	0.00235483	1.51375
KAT7	4.16023	8.02697	5.07919	6.31412e-05	0.00235483	1.51335
GTF2IRD2	1.01641	1.30515	5.07859	6.32269e-05	0.00235489	1.51199
TMEM147-AS1	0.87904	0.869484	5.07692	6.34647e-05	0.0023606	1.50824
TTC23L	0.139541	0.0906623	5.0717	6.4214e-05	0.00238224	1.49652
LIFR-AS1	0.262313	0.138518	5.07168	6.42168e-05	0.00238224	1.49648
LINC01126	0.534203	0.472506	5.06712	6.48793e-05	0.0023997	1.48623
TTC36	0.214173	0.175046	5.06668	6.49435e-05	0.0023997	1.48524
RPS6KL1	0.520265	0.462321	5.06667	6.49448e-05	0.0023997	1.48522
AFF1-AS1	0.339712	0.445504	5.06428	6.5295e-05	0.00240945	1.47986
CYP27C1	-1.74976	2.00567	-5.05924	6.60405e-05	0.00243375	1.46852
LOC100128386	0.0811612	0.0528943	5.05773	6.62646e-05	0.00243871	1.46514
WRN	1.11759	1.56796	5.05716	6.63494e-05	0.00243871	1.46386
LINC00999	0.670022	0.987274	5.05502	6.66702e-05	0.00244728	1.45905
DCAF8	3.47379	9.34403	5.05386	6.68452e-05	0.00245014	1.45643
THADA	1.42494	3.0427	5.05334	6.69231e-05	0.00245014	1.45527
PABPC1P2	0.0196125	0.0133025	5.05272	6.70166e-05	0.00245035	1.45387
TMPRSS5	0.367952	0.291206	5.04696	6.78918e-05	0.00247911	1.44092
SULT1C2	0.0520786	0.0283132	5.0462	6.80074e-05	0.00247947	1.43922
PPP1R26-AS1	0.156017	0.1683	5.04532	6.81424e-05	0.00247947	1.43724
CYP4A11	0.170485	0.0902824	5.04494	6.82006e-05	0.00247947	1.43639
LOC101927815	0.0346039	0.0200261	5.04441	6.82834e-05	0.00247947	1.43518
MYOT	0.108376	0.0525083	5.04401	6.83448e-05	0.00247947	1.43428
RIMS4	0.109656	0.0590146	5.04249	6.85791e-05	0.00248393	1.43086
LRRC37A6P	0.0686027	0.052162	5.04099	6.88102e-05	0.00248393	1.4275
ZNF718	0.548374	0.709328	5.03995	6.89719e-05	0.00248393	1.42516
NEUROD2	0.0763564	0.0326645	5.03991	6.89784e-05	0.00248393	1.42507
LINC01138	0.851001	0.873156	5.03941	6.90563e-05	0.00248393	1.42394
FAM184B	0.240744	0.25253	5.03923	6.90847e-05	0.00248393	1.42353
CA3	0.223472	0.146732	5.0392	6.90894e-05	0.00248393	1.42346
ZNF514	1.22371	1.87573	5.03585	6.96116e-05	0.00249949	1.41594
PDCL3P4	0.20149	0.120034	5.03516	6.97198e-05	0.00250017	1.41439
COLCA2	0.158738	0.124887	5.03409	6.98892e-05	0.00250264	1.41197
TARBP1	2.33295	3.56406	5.03359	6.99677e-05	0.00250264	1.41085
RABL2A	0.664325	0.721636	5.03238	7.01586e-05	0.00250627	1.40813
SOX10	2.89533	1.4914	5.02503	7.13305e-05	0.00254488	1.3916
HTT	2.186	6.3299	5.02364	7.15537e-05	0.00254959	1.38848
ASPA	0.490404	0.320574	5.02203	7.18148e-05	0.00255255	1.38484
C1orf226	0.516326	0.485715	5.022	7.18192e-05	0.00255255	1.38478
TCF7	0.668014	1.371	5.01954	7.22185e-05	0.00256069	1.37925
KHK	0.335538	0.297921	5.0191	7.22905e-05	0.00256069	1.37825
GPR55	0.109619	0.0830467	5.01845	7.23966e-05	0.00256069	1.37679
HOXC9	1.10009	1.27779	5.01796	7.24758e-05	0.00256069	1.3757
RNASE8	0.085467	0.0412099	5.01699	7.26353e-05	0.00256069	1.3735
AK7	0.374891	0.283957	5.01681	7.26638e-05	0.00256069	1.37311
MRAP2	0.280137	0.210186	5.01666	7.26891e-05	0.00256069	1.37276
STUM	0.735214	0.374517	5.01492	7.29755e-05	0.00256441	1.36884
LNCOC1	0.0907204	0.0669807	5.0149	7.2978e-05	0.00256441	1.36881
IGSF11	0.172725	0.0900299	5.01087	7.36445e-05	0.00258289	1.35973
HSD17B3-AS1	0.0289343	0.0126782	5.01046	7.37132e-05	0.00258289	1.3588
C5orf49	0.0493824	0.0284102	5.00982	7.38192e-05	0.00258289	1.35737
NEK8	0.453293	0.534847	5.00949	7.3874e-05	0.00258289	1.35663
GPATCH1	0.643919	1.50781	5.00894	7.39657e-05	0.00258289	1.35539
RBM4B	1.43733	2.88833	5.00822	7.40867e-05	0.00258389	1.35376
ABCA17P	0.0454773	0.0279707	5.00686	7.43142e-05	0.00258859	1.3507
MAGOH2P	0.660589	0.417245	5.00435	7.4736e-05	0.00259731	1.34505
RGN	0.203522	0.208654	5.00426	7.47502e-05	0.00259731	1.34486
RCOR3	1.71908	2.62153	5.00003	7.5468e-05	0.002619	1.33532
LINC00885	0.597651	0.433955	4.99492	7.63433e-05	0.0026461	1.32381
CORO2B	0.896456	0.487216	4.9936	7.65699e-05	0.00265067	1.32086
PHKG1	0.787722	0.640939	4.99304	7.66677e-05	0.00265077	1.31958
DCST2	0.589856	0.413787	4.9912	7.69863e-05	0.00265498	1.31544
LOC101928438	0.0736643	0.0420245	4.99083	7.70514e-05	0.00265498	1.3146
CUL9	2.53492	3.0222	4.99069	7.70742e-05	0.00265498	1.31431
TKFC	1.4589	1.84871	4.98923	7.73287e-05	0.00266047	1.31102
ANKRD53	0.144696	0.130702	4.9868	7.77542e-05	0.00267182	1.30554
ZIC1	0.0894636	0.0457916	4.98534	7.80119e-05	0.00267475	1.30224
CPHXL	0.181747	0.0814537	4.98498	7.80741e-05	0.00267475	1.30144
RAB6C	0.0201721	0.0105086	4.98415	7.82208e-05	0.00267475	1.29957
KSR1	1.68405	1.89693	4.98415	7.82218e-05	0.00267475	1.29956
USP30-AS1	0.170635	0.143292	4.97785	7.93421e-05	0.00270776	1.28537
LOC100132813	0.0174255	0.00724344	4.97752	7.94011e-05	0.00270776	1.28463
REELD1	0.102559	0.0499579	4.97709	7.94777e-05	0.00270776	1.28366
TDRD5	0.0432084	0.0236899	4.97538	7.97859e-05	0.00271286	1.2798
HOMER1	-2.31223	3.38748	-4.97518	7.98215e-05	0.00271286	1.27936
ANKFN1	0.272604	0.137889	4.97313	8.01919e-05	0.00272215	1.27474
ZNF789	0.986042	1.20356	4.9716	8.0469e-05	0.00272435	1.2713
PRKG2	0.531508	0.26974	4.97147	8.04927e-05	0.00272435	1.271
ANKS1B	0.186763	0.12778	4.97116	8.05489e-05	0.00272435	1.27031
PJVK	0.278058	0.265982	4.96761	8.11976e-05	0.00274297	1.2623
KMT2A	3.43667	5.24349	4.96679	8.13483e-05	0.00274474	1.26046
LINC00515	0.307905	0.258144	4.96607	8.14816e-05	0.00274593	1.25882
FFAR4	0.133522	0.0683308	4.96456	8.17596e-05	0.00275198	1.25542
LOC100128531	1.37622	1.42021	4.96099	8.24221e-05	0.00277095	1.24737
THAP10	0.17322	0.225454	4.95945	8.27082e-05	0.00277723	1.24391
AZIN1-AS1	0.642423	0.488117	4.95738	8.30972e-05	0.00278694	1.23923
LOC101927267	0.0238968	0.0125177	4.95527	8.34939e-05	0.00279689	1.23448
C1QTNF4	0.287727	0.21985	4.95393	8.37471e-05	0.00280035	1.23146
SETDB1	2.08881	3.6909	4.95367	8.37973e-05	0.00280035	1.23086
ETV7	0.984221	0.663553	4.95233	8.40502e-05	0.00280328	1.22786
CRIPAK	1.29778	1.85737	4.95179	8.41523e-05	0.00280328	1.22665
CXCR5	0.390329	0.305491	4.95162	8.41856e-05	0.00280328	1.22625
SLC11A2	1.96042	3.60434	4.95105	8.42933e-05	0.00280353	1.22498
ENHO	0.477213	0.198196	4.95049	8.44017e-05	0.0028038	1.2237
EML1	-9.16436	8.85164	-4.94581	8.52994e-05	0.00282695	1.21314
TMEM198B	2.16948	2.5193	4.9458	8.53007e-05	0.00282695	1.21313
LINC00683	0.0310526	0.0142043	4.94487	8.54801e-05	0.00282954	1.21103
SLC25A27	1.20479	1.15301	4.94433	8.55854e-05	0.00282968	1.2098
HAUS7	1.31515	1.68155	4.94324	8.57953e-05	0.00283286	1.20736
HNRNPA1L2	0.855196	1.28619	4.94278	8.5884e-05	0.00283286	1.20633
NBPF12	1.73366	2.17084	4.93971	8.64833e-05	0.00284924	1.19939
GAL3ST1	0.0349417	0.0211302	4.93919	8.65845e-05	0.00284924	1.19823
LINC01852	0.25801	0.191935	4.93824	8.67707e-05	0.00285201	1.19608
CLVS2	0.0169318	0.00786526	4.93629	8.71542e-05	0.00285685	1.19169
AKAP3	0.0949031	0.0967343	4.93578	8.72552e-05	0.00285685	1.19053
PIPOX	0.15089	0.113796	4.93544	8.73218e-05	0.00285685	1.18977
COLGALT2	0.116533	0.090429	4.93542	8.73263e-05	0.00285685	1.18972
ARSG	0.963858	1.19751	4.93415	8.75768e-05	0.00286071	1.18686
CTC-338M12.4	0.7933	1.09858	4.93334	8.77385e-05	0.00286071	1.18502
KRT8	3.62388	1.88566	4.93327	8.77511e-05	0.00286071	1.18488
GPR179	0.0541012	0.0427007	4.92981	8.84407e-05	0.00287983	1.17707
MIR29B2CHG	1.19926	1.10033	4.92885	8.8633e-05	0.00288028	1.1749
LINC00930	0.0336836	0.0194559	4.92849	8.87052e-05	0.00288028	1.17409
GRB14	0.160731	0.100097	4.9282	8.87635e-05	0.00288028	1.17344
AOC1	0.36215	0.364398	4.9273	8.89456e-05	0.00288285	1.17139
SLC12A2	8.80833	7.08238	4.92677	8.90523e-05	0.00288296	1.1702
LINC01819	0.154983	0.0659772	4.92483	8.94436e-05	0.00289228	1.16583
C2orf70	0.0720723	0.0274561	4.92258	8.99005e-05	0.00290322	1.16074
SPG11	1.89867	5.11315	4.92214	8.99895e-05	0.00290322	1.15976
FAM81A	0.0967523	0.0888204	4.92119	9.01831e-05	0.00290512	1.15761
LOC100506207	0.158171	0.183438	4.92067	9.02888e-05	0.00290512	1.15645
LINC00906	0.051387	0.0232872	4.91999	9.04275e-05	0.00290512	1.15491
GRIA4	0.0675771	0.0369731	4.91955	9.05174e-05	0.00290512	1.15392
TNKS	1.45361	3.63763	4.91909	9.06135e-05	0.00290512	1.15287
MTERF4	1.0179	1.7649	4.9188	9.06713e-05	0.00290512	1.15223
MTERF2	0.804121	1.16735	4.91806	9.08235e-05	0.00290666	1.15056
TCTE1	0.114888	0.0526043	4.91601	9.12459e-05	0.00290754	1.14593
MATN1-AS1	0.296205	0.326419	4.916	9.12482e-05	0.00290754	1.14591
KDM4C	0.927168	3.10191	4.91533	9.13864e-05	0.00290754	1.1444
CEBPB-AS1	0.152435	0.132095	4.91517	9.14209e-05	0.00290754	1.14402
PDE9A	0.862725	0.622107	4.91504	9.14466e-05	0.00290754	1.14374
TMEM8B	0.979146	1.00205	4.91425	9.16101e-05	0.00290754	1.14196
CRYM	0.317398	0.244034	4.91398	9.16657e-05	0.00290754	1.14135
LYSMD4	2.04211	3.05505	4.9139	9.16825e-05	0.00290754	1.14117
ADAM22	0.181071	0.141711	4.91315	9.18401e-05	0.00290883	1.13946
MAGEA5	0.0525006	0.0253087	4.91248	9.19775e-05	0.00290883	1.13797
RAD51B	0.372608	0.378667	4.91212	9.20525e-05	0.00290883	1.13715
COL21A1	0.864207	0.731532	4.91067	9.23553e-05	0.00290883	1.13388
GOLGA8S	0.0186319	0.0125252	4.9104	9.24133e-05	0.00290883	1.13325
RBL2	3.33622	7.81501	4.90983	9.25309e-05	0.00290883	1.13199
TREX1	2.9222	3.70721	4.90983	9.25316e-05	0.00290883	1.13198
SEPT1	0.813848	0.749761	4.90923	9.26566e-05	0.00290883	1.13063
MICB-DT	0.0362312	0.0263412	4.90862	9.2785e-05	0.00290883	1.12925
PCAT1	0.301934	0.256973	4.9083	9.28524e-05	0.00290883	1.12853
ANKDD1B	0.0917218	0.0729425	4.90823	9.28671e-05	0.00290883	1.12837
LOC101928279	0.166375	0.100727	4.90581	9.33784e-05	0.00292157	1.12289
P2RY11	0.821231	0.409074	4.9043	9.36977e-05	0.00292542	1.11949
SPAG6	0.0235815	0.00988108	4.90407	9.37454e-05	0.00292542	1.11898
ATP1A3	0.0385833	0.0296259	4.90307	9.39579e-05	0.00292542	1.11672
ARHGAP27P2	0.207404	0.190849	4.90272	9.4034e-05	0.00292542	1.11592
LOC101929680	0.0306147	0.0205404	4.90265	9.40485e-05	0.00292542	1.11576
FAM3B	0.201864	0.0898927	4.90227	9.41287e-05	0.00292542	1.11491
LRIG1	4.32271	4.1411	4.90134	9.43279e-05	0.00292835	1.11281
PBX4	0.302011	0.310074	4.89812	9.50188e-05	0.002945	1.10553
LINC01569	0.211193	0.15747	4.89749	9.51538e-05	0.002945	1.10411
PDLIM7	-16.4757	20.1715	-4.89737	9.51801e-05	0.002945	1.10384
SCAI	0.334442	0.50146	4.89678	9.53062e-05	0.00294565	1.10252
ZNF286B	0.171078	0.223451	4.89628	9.54145e-05	0.00294574	1.10139
GPT	1.23595	0.736267	4.89484	9.57268e-05	0.00294977	1.09813
LOC100130899	3.68581	4.69431	4.89455	9.57886e-05	0.00294977	1.09748
ZNF818P	0.597246	0.637695	4.89415	9.58765e-05	0.00294977	1.09657
LINC00428	0.0334427	0.0175353	4.89373	9.59668e-05	0.00294977	1.09563
ST8SIA1	0.228223	0.226602	4.88894	9.70152e-05	0.00297729	1.0848
OR52L1	0.0601509	0.0229146	4.88866	9.70753e-05	0.00297729	1.08418
FAM120C	0.821352	1.06167	4.88617	9.7625e-05	0.0029889	1.07855
RAP2C-AS1	0.387526	0.370198	4.88598	9.76675e-05	0.0029889	1.07812
CDKN1A	-85.7601	82.8138	-4.88485	9.79172e-05	0.00299248	1.07557
AP1S3	-1.34214	1.34648	-4.88449	9.79982e-05	0.00299248	1.07475
BCAN	0.798442	0.356555	4.88263	9.84116e-05	0.00299914	1.07055
PLD5	0.0213183	0.0135425	4.8824	9.84626e-05	0.00299914	1.07004
GOLGA8H	0.227081	0.165313	4.88206	9.85381e-05	0.00299914	1.06927
BMP4	0.789886	0.916216	4.88152	9.86594e-05	0.00299957	1.06804
LONP2	3.04548	6.86972	4.88058	9.88705e-05	0.00300272	1.06591
TRAPPC6A	4.19083	3.97971	4.87903	9.92175e-05	0.00300928	1.06242
HOXC8	0.611348	0.86177	4.87826	9.93909e-05	0.00300928	1.06068
LOC102724596	0.0467436	0.0224519	4.87818	9.94093e-05	0.00300928	1.0605
LINC01058	0.169177	0.0979761	4.87679	9.97221e-05	0.00301549	1.05736
WISP2	20.523	10.7115	4.87571	9.99656e-05	0.00301959	1.05493
KAT6B	1.22161	2.65904	4.87473	0.000100189	0.00302307	1.05271
H6PD	9.24961	8.38012	4.87334	0.000100505	0.00302781	1.04957
CKMT2	0.54393	0.359376	4.87309	0.000100562	0.00302781	1.049
LOC285097	0.123771	0.0597944	4.87237	0.000100726	0.00302947	1.04738
CYB5D1	0.99262	1.83761	4.87035	0.000101189	0.00303691	1.04281
BCL2L14	0.0734874	0.0599246	4.87034	0.000101191	0.00303691	1.04279
SCARNA17	40.7722	50.7696	4.86736	0.000101877	0.00305255	1.03605
CYP4X1	0.886784	0.558691	4.86713	0.00010193	0.00305255	1.03554
LOC401261	1.0901	1.01527	4.86599	0.000102193	0.00305714	1.03297
DDX51	1.38451	1.9519	4.86265	0.00010297	0.00307627	1.02542
AMY2B	3.37621	2.18607	4.86217	0.000103082	0.00307627	1.02433
BBS1	1.71792	2.2992	4.86183	0.000103162	0.00307627	1.02356
TMEM116	1.56203	0.951995	4.86046	0.000103483	0.00308257	1.02046
GUSBP4	0.910767	0.753395	4.85902	0.000103821	0.00308679	1.01721
CCNO	0.354824	0.35133	4.85892	0.000103846	0.00308679	1.01698
LIPH	0.570223	0.36674	4.85801	0.000104061	0.00308989	1.01492
LINC01625	0.0351563	0.0192107	4.85659	0.000104395	0.00309653	1.01172
SREBF2-AS1	0.516859	0.629529	4.84835	0.000106366	0.00315165	0.99308
CCDC191	0.617312	0.74778	4.84658	0.000106793	0.00316096	0.989083
SBF2	2.39203	4.86947	4.84418	0.000107376	0.00316916	0.983656
CNTN3	0.282478	0.211867	4.84409	0.000107397	0.00316916	0.983461
PHOSPHO2	0.307165	0.424533	4.84363	0.000107511	0.00316916	0.982409
ZBTB16	5.40883	2.33368	4.84357	0.000107523	0.00316916	0.982291
WDR93	0.0341091	0.0193822	4.84093	0.00010817	0.00317925	0.976319
TENM4	1.95583	2.23645	4.84058	0.000108257	0.00317925	0.975518
UBE2D4	1.05587	1.94139	4.84018	0.000108354	0.00317925	0.974625
LOC103344931	0.752215	1.35309	4.83957	0.000108505	0.00317925	0.973231
MTR	2.2129	3.11131	4.83924	0.000108586	0.00317925	0.972493
RNF212B	0.133342	0.107628	4.83918	0.000108601	0.00317925	0.972358
ALDH5A1	1.1463	0.963589	4.83894	0.000108661	0.00317925	0.971803
ZNF362	3.96595	4.74181	4.83672	0.000109208	0.00319192	0.966796
NUTM2B	1.24864	1.04629	4.83404	0.000109875	0.00320765	0.960737
LINC01801	0.158617	0.123835	4.83364	0.000109976	0.00320765	0.959819
PPARGC1B	1.07804	1.22908	4.83239	0.000110288	0.00320874	0.95699
PMS2P4	0.763897	1.27261	4.83223	0.000110328	0.00320874	0.956631
DNAJC27-AS1	0.0644402	0.0317246	4.83211	0.000110358	0.00320874	0.956366
MRE11	1.45234	2.10448	4.8307	0.000110712	0.0032157	0.953174
EIF1B-AS1	0.171158	0.134273	4.83004	0.000110876	0.00321713	0.951694
USH2A	0.0344818	0.027664	4.82785	0.000111431	0.00322988	0.946723
RPL34-AS1	0.0725149	0.0348118	4.82488	0.000112185	0.00324837	0.940002
RAD51-AS1	1.33554	1.2189	4.82402	0.000112404	0.00325135	0.938058
SCAF8	2.98573	7.05697	4.82272	0.000112735	0.00325333	0.935132
MAP3K13	0.596445	1.10502	4.82245	0.000112804	0.00325333	0.934523
GLIPR1L2	0.116385	0.108045	4.82238	0.000112821	0.00325333	0.934366
IGFALS	0.332916	0.207251	4.82163	0.000113014	0.00325553	0.932665
C11orf45	0.504249	0.602338	4.82029	0.000113359	0.0032621	0.929629
AGFG2	2.33818	2.08269	4.8192	0.000113641	0.00326475	0.927157
LOC100506606	0.500835	0.400304	4.81903	0.000113684	0.00326475	0.926773
ZDHHC15	0.180991	0.126388	4.81834	0.000113861	0.00326646	0.925228
MYBPC1	0.105197	0.0436859	4.81684	0.000114251	0.00327262	0.921823
AKAP7	0.360917	0.400555	4.81661	0.00011431	0.00327262	0.921309
ERMAP	1.09788	2.03762	4.81541	0.000114621	0.00327646	0.918597
CFAP43	0.053133	0.0393245	4.8152	0.000114678	0.00327646	0.918106
ACAD10	1.09287	2.18374	4.81442	0.00011488	0.00327889	0.91635
OR6F1	0.0736664	0.0343151	4.81272	0.000115325	0.00328823	0.9125
RNF207	0.312219	0.297581	4.81103	0.000115769	0.00329212	0.908669
OR9I1	0.0890992	0.0499639	4.81065	0.000115869	0.00329212	0.907812
GLI3	2.32987	5.1199	4.81051	0.000115905	0.00329212	0.907498
ZFP62	1.29345	2.18265	4.81041	0.000115932	0.00329212	0.907267
TOX3	0.0925699	0.0392657	4.80599	0.0001171	0.00332191	0.897284
TMEM144	0.440027	0.608827	4.80305	0.000117887	0.0033377	0.890612
BRSK2	0.200409	0.152333	4.80301	0.000117895	0.0033377	0.890541
ATP9B	0.961245	3.1686	4.80217	0.000118121	0.0033407	0.888638
ZNF790-AS1	0.516176	0.43948	4.80034	0.000118613	0.00335068	0.884497
PTGDR2	0.140041	0.118406	4.79997	0.000118713	0.00335068	0.883654
FAM86EP	0.262969	0.431056	4.79741	0.000119406	0.00336685	0.877854
FAM186B	0.319024	0.332307	4.79602	0.000119784	0.00337408	0.874712
SLC2A11	0.313803	0.31968	4.79316	0.000120565	0.00339267	0.868239
ILF3-DT	1.81657	2.4896	4.79062	0.000121262	0.00340886	0.862495
OTOP1	0.184957	0.126322	4.78983	0.000121482	0.00340934	0.860692
LEKR1	0.0562957	0.0722683	4.78968	0.000121523	0.00340934	0.860355
SOX9-AS1	0.115192	0.0561941	4.78872	0.000121789	0.00341338	0.858176
FUT5	0.0863504	0.0339783	4.78694	0.000122281	0.00342376	0.854155
ZNF433	0.573336	0.987143	4.78127	0.000123867	0.00346166	0.841326
DICER1-AS1	0.432335	0.437268	4.78122	0.000123883	0.00346166	0.841197
SNORC	0.888394	0.589437	4.77962	0.000124335	0.00347003	0.837572
SH3GL1P2	0.337741	0.302659	4.77928	0.00012443	0.00347003	0.836804
TATDN2	3.14137	6.46971	4.77487	0.000125683	0.00349964	0.826826
GRM2	0.236362	0.200916	4.7744	0.000125819	0.00349964	0.82575
SKIL	-4.98642	6.84243	-4.77423	0.000125867	0.00349964	0.825369
CHD2	3.50469	8.61316	4.77361	0.000126045	0.00350111	0.823962
SYNDIG1L	0.0607069	0.0337221	4.77281	0.000126275	0.00350399	0.822153
PCDH19	0.496176	0.321978	4.77184	0.000126551	0.00350819	0.819973
KRT42P	-1.26139	0.993017	-4.77043	0.000126958	0.00351599	0.816776
LONRF2	0.259294	0.113956	4.76855	0.000127504	0.00352762	0.812502
SCGB2A2	43.0013	17.9906	4.76785	0.000127707	0.00352974	0.81092
TMEM72-AS1	0.0727755	0.0329003	4.76733	0.000127857	0.00353039	0.809752
SKAP1	0.344319	0.325628	4.7646	0.000128654	0.00354731	0.803561
RPRML	0.221593	0.0988167	4.76399	0.000128833	0.00354731	0.802181
LOC101929054	0.0942654	0.0714066	4.76388	0.000128864	0.00354731	0.801938
GALNT8	0.0497545	0.0350352	4.76308	0.000129098	0.00354731	0.800129
RBM20	0.200348	0.138811	4.76306	0.000129104	0.00354731	0.800087
LINC00667	1.90078	2.69634	4.76191	0.000129444	0.00355318	0.797465
ZNF395	8.81876	8.36848	4.76068	0.000129805	0.00355959	0.794693
ZNF677	0.17092	0.230578	4.75958	0.000130132	0.00356505	0.79219
LOC100289495	0.0723149	0.0784441	4.75534	0.000131392	0.00359604	0.782598
CA14	0.387387	0.257422	4.75386	0.000131837	0.0036047	0.77923
MIR762HG	0.300903	0.599674	4.75259	0.000132216	0.00361155	0.776368
DDX11-AS1	0.122334	0.120916	4.75093	0.000132719	0.00362174	0.772589
HOXC11	1.28186	1.74322	4.75005	0.000132984	0.00362413	0.770605
EXOSC7	3.39998	5.79143	4.74978	0.000133066	0.00362413	0.769992
SIAH3	0.010985	0.00418478	4.74918	0.000133248	0.00362557	0.768628
TGFBR3	6.84714	5.16153	4.74655	0.000134047	0.00364377	0.762676
MRNIP	0.48339	0.573168	4.74384	0.000134876	0.00366274	0.756537
KCNN4	2.35355	1.72532	4.74325	0.000135059	0.00366414	0.755191
CA1	0.0815	0.0562963	4.74181	0.0001355	0.00367255	0.751943
FAM185BP	0.963141	0.701426	4.73684	0.000137044	0.00370875	0.740667
MRPL23-AS1	0.380516	0.170784	4.73666	0.000137101	0.00370875	0.740251
GTF2IRD2B	0.825286	1.04352	4.73576	0.00013738	0.00371271	0.738227
LOC100132356	0.954331	1.08243	4.73197	0.000138572	0.00373928	0.729626
MYH15	0.0607622	0.0619299	4.73172	0.000138649	0.00373928	0.729074
RND2	0.226691	0.187115	4.73117	0.000138823	0.00373928	0.727829
CAPN14	0.137171	0.115745	4.73094	0.000138898	0.00373928	0.72729
SMG1	5.16068	10.4259	4.73022	0.000139124	0.00374177	0.72567
PRR12	6.0202	7.44663	4.72965	0.000139307	0.00374308	0.724365
ADH6	0.113768	0.0833197	4.72754	0.000139975	0.00375385	0.719598
ZFP41	1.20161	1.43261	4.72724	0.000140072	0.00375385	0.718912
P2RX6	0.0720803	0.0601428	4.72684	0.000140199	0.00375385	0.71801
MTMR8	0.265957	0.277555	4.72668	0.00014025	0.00375385	0.717649
AFF1	3.75389	8.9704	4.72558	0.000140601	0.00375385	0.71516
SPEF2	0.153865	0.121667	4.72554	0.000140614	0.00375385	0.715064
MKS1	0.866176	1.5198	4.72531	0.000140688	0.00375385	0.714541
PTGER4P2-CDK2AP2P2	0.0516353	0.0553704	4.72502	0.000140781	0.00375385	0.713885
PYGB	14.6052	14.7202	4.72388	0.000141147	0.00376002	0.711301
TRIM66	1.16318	1.70526	4.72227	0.000141667	0.00377028	0.707642
B3GNT5	-6.44352	7.54367	-4.72158	0.000141888	0.0037707	0.706087
PRPF6	7.20244	12.3155	4.72138	0.000141952	0.0037707	0.705638
HMGCS2	1.26287	0.510093	4.72074	0.00014216	0.00377263	0.704185
ITIH4	1.12434	0.80242	4.71798	0.000143058	0.00379073	0.697914
LIPT2	0.310674	0.31786	4.71754	0.000143202	0.00379073	0.696913
LRP4	7.25358	4.73465	4.7172	0.000143313	0.00379073	0.696147
NUDT13	0.657092	0.630298	4.71698	0.000143384	0.00379073	0.695651
FAM205A	0.185838	0.126973	4.71639	0.000143577	0.00379225	0.694311
GCM2	0.088828	0.0413413	4.71568	0.000143811	0.00379483	0.692694
CHRND	0.159564	0.0786962	4.71504	0.000144019	0.0037955	0.69125
LOC105370941	0.107452	0.0941529	4.71477	0.000144107	0.0037955	0.690645
ZNF572	0.19601	0.194843	4.7122	0.000144954	0.00381421	0.684814
ACADSB	1.95281	1.68301	4.71003	0.00014567	0.00382825	0.679906
CREB3L4	1.11043	1.19129	4.70937	0.000145891	0.00382825	0.678398
RIC3	0.968813	0.793341	4.70935	0.000145898	0.00382825	0.678353
ERN2	0.0748565	0.0321622	4.70894	0.000146035	0.00382825	0.677419
LOC284009	0.361513	0.268268	4.70409	0.000147656	0.00385911	0.666435
TRMT9B	0.251141	0.339986	4.70396	0.0001477	0.00385911	0.666138
CD8B2	0.0326259	0.0177763	4.70393	0.00014771	0.00385911	0.666069
UBQLNL	0.0964635	0.0752656	4.70377	0.000147764	0.00385911	0.665707
ABCA11P	0.799562	1.11353	4.70245	0.000148211	0.00386356	0.6627
LOC103908605	0.557723	0.370605	4.70205	0.000148345	0.00386356	0.6618
LOC110091768	0.410225	0.230131	4.70204	0.000148349	0.00386356	0.661776
FSD2	0.178466	0.160709	4.70026	0.000148953	0.00387568	0.657732
NSUN6	0.806449	1.50869	4.69898	0.000149385	0.00388332	0.654848
BRD3	2.17141	3.97406	4.69823	0.000149644	0.00388643	0.653126
MSTO2P	0.292494	0.413679	4.69775	0.000149805	0.003887	0.652057
DCST1	0.217014	0.160786	4.69658	0.000150206	0.00389305	0.649392
TP73-AS1	1.14476	1.21789	4.69626	0.000150316	0.00389305	0.648665
MDM4	3.07526	4.62951	4.69561	0.000150537	0.00389395	0.647205
DUS3L	2.51433	4.40068	4.69488	0.000150789	0.00389395	0.64554
CFAP44	0.568825	0.609681	4.69444	0.000150942	0.00389395	0.644534
ZBTB18	0.77789	1.35325	4.69393	0.000151115	0.00389395	0.643394
TNNT3	0.424328	0.29017	4.69359	0.000151235	0.00389395	0.642604
CABP4	0.189099	0.147951	4.69352	0.000151259	0.00389395	0.642446
ITPRID1	0.323876	0.143259	4.69321	0.000151364	0.00389395	0.641751
TSPAN8	1.23988	0.533959	4.69292	0.000151465	0.00389395	0.641091
C20orf173	0.0171578	0.0130582	4.68988	0.000152517	0.00391639	0.634204
PCDHB9	0.292732	0.335741	4.68959	0.000152617	0.00391639	0.633548
ARID1B	3.3628	7.24646	4.68837	0.000153043	0.00392066	0.630777
ZNF462	1.59352	3.02311	4.68831	0.000153064	0.00392066	0.630639
LINC00032	0.0387658	0.0260234	4.68655	0.00015368	0.00393282	0.626647
MTMR4	1.86423	4.3548	4.68522	0.000154146	0.00394115	0.623633
APOD	51.2498	21.8474	4.68455	0.000154381	0.00394356	0.622115
C11orf65	0.151446	0.153455	4.68374	0.000154668	0.00394728	0.620268
TMEM237	2.0338	2.92786	4.6821	0.000155247	0.00395843	0.616554
TTC6	0.131026	0.0581314	4.68164	0.000155409	0.00395898	0.615511
MARF1	2.28498	6.30402	4.68122	0.000155558	0.00395915	0.614561
SRGAP3-AS2	0.203487	0.14828	4.68016	0.000155935	0.00396514	0.612153
INTS6-AS1	0.366618	0.577901	4.67856	0.000156506	0.00397391	0.608516
B3GNTL1	0.326478	0.451321	4.6784	0.000156564	0.00397391	0.608149
AUH	1.04153	2.16488	4.67763	0.000156839	0.00397728	0.606402
POLR3G	-2.41238	2.64181	-4.67438	0.000158005	0.00400323	0.599031
TMEM63A	3.35755	3.63021	4.67327	0.000158406	0.00400963	0.596513
KAT2A	4.08622	5.43106	4.67289	0.000158544	0.00400963	0.595642
SMIM10L2B	0.422973	0.481596	4.67155	0.000159029	0.00401824	0.59261
SETD4	1.07522	1.72334	4.67069	0.000159339	0.00402244	0.590671
JADE1	0.847227	1.37786	4.66997	0.000159602	0.00402546	0.589028
EPHA6	0.0376406	0.0243105	4.66821	0.000160243	0.00403797	0.585044
SEPSECS-AS1	0.199401	0.179423	4.66766	0.000160444	0.0040394	0.583796
MAPT-IT1	0.0755923	0.0345957	4.66642	0.0001609	0.00404724	0.580973
CTPS2	0.787125	1.10674	4.66546	0.000161253	0.00405086	0.578789
POLA1	1.06416	1.90412	4.66524	0.000161334	0.00405086	0.578296
TRPV6	1.37563	0.804805	4.66482	0.000161489	0.00405113	0.577336
PDE11A	0.0414385	0.0216361	4.66222	0.00016245	0.0040716	0.571433
ABCA8	2.07981	1.25707	4.66095	0.00016292	0.00407971	0.568562
PCAT18	0.0702554	0.0311837	4.65869	0.000163762	0.00409498	0.563433
SERHL2	0.799123	0.648468	4.65853	0.000163823	0.00409498	0.563067
LINC02256	2.71079	2.66623	4.65687	0.000164444	0.00410476	0.559304
ARL5B	-3.20645	3.81497	-4.6567	0.000164508	0.00410476	0.558918
BCO1	0.0614381	0.0468195	4.65559	0.000164924	0.00411148	0.556405
BEND3P3	0.930029	0.918045	4.65364	0.000165662	0.0041262	0.551965
PARP16	1.06363	1.60169	4.65239	0.000166133	0.00412965	0.54914
LOC554249	0.632422	0.612145	4.65216	0.000166222	0.00412965	0.548607
ZNF529-AS1	0.186031	0.227968	4.6521	0.000166243	0.00412965	0.548479
LOC100506990	2.72063	2.54061	4.65042	0.000166882	0.00414184	0.544665
LINC02367	0.182643	0.126829	4.64547	0.000168779	0.0041852	0.533426
FAM50B	1.00883	1.08821	4.6448	0.000169038	0.00418792	0.531899
ZNF304	0.585567	1.60004	4.64382	0.000169414	0.00419352	0.529689
TTC3P1	0.475122	0.529542	4.64332	0.00016961	0.00419401	0.528541
CHRM3	0.813873	0.918424	4.643	0.000169734	0.00419401	0.527815
PCIF1	3.24586	6.41901	4.64156	0.000170293	0.00420411	0.524545
SKINT1L	0.0789833	0.0381145	4.64053	0.000170694	0.00420544	0.522203
PGM5P4	0.142981	0.0786235	4.6405	0.000170705	0.00420544	0.522142
GDF5	0.0487646	0.0197975	4.64026	0.000170798	0.00420544	0.5216
CDON	3.9538	2.51269	4.63876	0.000171383	0.00421613	0.518201
C3	14.9049	7.39011	4.63834	0.000171549	0.00421652	0.517234
AS3MT	0.31214	0.220733	4.63785	0.000171741	0.00421753	0.516124
FDPSP2	1.53173	1.28223	4.63681	0.000172147	0.0042238	0.513773
GAS1RR	0.222145	0.131912	4.63557	0.000172637	0.00422969	0.510951
MROH7	0.337104	0.213417	4.63544	0.00017269	0.00422969	0.510645
NANOG	0.526521	0.331132	4.63474	0.000172966	0.00423188	0.509058
NDUFB2-AS1	0.236329	0.343441	4.63444	0.000173082	0.00423188	0.50839
LINC01376	0.285158	0.218689	4.63384	0.000173319	0.00423399	0.507026
SIDT1	0.207177	0.173325	4.63207	0.000174022	0.00424456	0.503003
FLJ12825	0.329283	0.223094	4.63194	0.000174073	0.00424456	0.502713
PPIL6	0.0945793	0.110699	4.6316	0.000174207	0.00424456	0.501946
PIP5K1P1	0.101314	0.0801618	4.63116	0.000174385	0.00424519	0.500932
GRM7	0.0413308	0.0189822	4.6307	0.000174565	0.00424588	0.499904
YWHAZ	-193.531	213.831	-4.6284	0.000175488	0.00426246	0.494664
LRP1B	0.15862	0.089517	4.62824	0.000175552	0.00426246	0.494301
SYT17	0.753993	0.398486	4.62776	0.000175744	0.00426344	0.493211
CILP	6.99834	2.93767	4.62625	0.000176349	0.00427332	0.489795
CFD	48.8882	23.3063	4.62598	0.000176457	0.00427332	0.489187
LINC00691	0.180621	0.120839	4.6248	0.000176935	0.00428118	0.486498
GUSBP1	1.29474	1.32409	4.62359	0.000177424	0.00428931	0.483753
CDA	-57.9325	40.0163	-4.62289	0.00017771	0.00429251	0.482153
EPGN	-44.8366	29.7068	-4.6214	0.000178313	0.00430335	0.478787
CASC8	0.0485894	0.0424782	4.61689	0.000180162	0.00434247	0.468532
CENPV	0.447629	0.473608	4.61645	0.000180341	0.00434247	0.46754
NIPSNAP3B	0.176066	0.172312	4.61611	0.000180482	0.00434247	0.466763
ERN1	0.73387	2.1471	4.61567	0.000180665	0.00434247	0.465757
AUTS2	2.63155	4.2132	4.61538	0.000180783	0.00434247	0.465109
NALCN-AS1	0.037554	0.0149882	4.61518	0.000180867	0.00434247	0.464646
KAT6A	2.87472	6.32936	4.61456	0.000181124	0.00434247	0.463234
LOC105371880	0.140418	0.126908	4.61428	0.00018124	0.00434247	0.4626
ELL2	-23.7911	26.6363	-4.61406	0.000181331	0.00434247	0.4621
LINC00893	0.740538	0.751031	4.61249	0.00018198	0.0043543	0.458545
ASB12	0.0581858	0.0405566	4.61042	0.000182843	0.00436496	0.453847
PPIEL	0.832142	0.880253	4.61011	0.000182973	0.00436496	0.453139
LOC101929124	0.0198683	0.00756887	4.60979	0.000183106	0.00436496	0.452415
ZNF483	0.365682	0.308298	4.6096	0.000183187	0.00436496	0.451976
FAM111A-DT	0.34548	0.495203	4.60936	0.000183288	0.00436496	0.451431
COLCA1	0.0955651	0.0669773	4.60918	0.000183362	0.00436496	0.451025
GCGR	0.173549	0.114962	4.60829	0.000183737	0.00436692	0.448998
MCF2L	1.92765	1.87722	4.60824	0.000183757	0.00436692	0.448889
KIF5B	-18.8794	25.8256	-4.60747	0.000184081	0.00437091	0.447137
CYP3A43	0.0265536	0.0110621	4.60617	0.000184626	0.00438012	0.4442
LOC145783	0.652861	0.744813	4.60473	0.000185235	0.00439085	0.440927
FAM83E	0.327516	0.264408	4.604	0.000185544	0.00439445	0.439269
TDH	-0.083427	0.0568513	-4.6036	0.000185715	0.00439478	0.438353
PCDHB19P	0.171187	0.194518	4.60284	0.000186039	0.0043959	0.436621
MARK3	-8.49414	14.5346	-4.60275	0.000186077	0.0043959	0.436419
CYP4Z2P	0.136851	0.054709	4.60049	0.000187041	0.00441367	0.431282
EPX	0.0496866	0.039194	4.6	0.000187251	0.00441367	0.430167
ST7-AS1	0.369426	0.449507	4.59988	0.000187302	0.00441367	0.429894
LOC101928504	0.0705889	0.0702844	4.59864	0.000187832	0.00441943	0.427086
LFNG	3.51994	4.22871	4.59857	0.000187862	0.00441943	0.426925
SPATA32	0.0666219	0.0458821	4.59815	0.000188044	0.00441998	0.425966
EWSAT1	0.0236888	0.0102969	4.59772	0.000188229	0.0044206	0.424991
UBL7-AS1	0.882944	1.22967	4.59632	0.000188833	0.00443107	0.421806
MAML3	1.44414	2.61287	4.59587	0.000189027	0.00443191	0.420785
PRNCR1	0.271422	0.200459	4.59219	0.00019062	0.00446553	0.41244
GLIPR1L1	0.115446	0.0771284	4.59114	0.000191081	0.00447258	0.41004
CUTALP	0.893507	1.1391	4.58836	0.000192299	0.00449522	0.40373
GOLGA2P5	0.324785	0.347884	4.58796	0.000192476	0.00449522	0.402815
TPTE2P5	0.182353	0.18211	4.58783	0.000192531	0.00449522	0.402531
RGS20	-5.28811	4.46762	-4.58504	0.000193763	0.00452023	0.396188
ERICH6	0.0574789	0.0340471	4.5838	0.000194311	0.00452659	0.393382
LINC01266	0.0768234	0.0343539	4.5837	0.00019436	0.00452659	0.393135
PINK1-AS	0.937887	1.35191	4.58311	0.000194621	0.0045289	0.391801
RBM15	1.97398	3.76678	4.58117	0.000195484	0.00454443	0.387405
MCMDC2	0.103204	0.0984608	4.58088	0.000195613	0.00454443	0.386747
LINC00921	0.890485	0.915333	4.57932	0.000196315	0.00455696	0.383186
MLLT6	8.37449	8.40796	4.57841	0.000196725	0.00456267	0.381116
SLC4A5	0.509211	0.65002	4.57788	0.000196962	0.0045644	0.379917
BCL9	1.22737	1.86229	4.57741	0.000197172	0.00456548	0.37886
MCM9	0.531496	1.47735	4.57635	0.000197652	0.0045728	0.376445
CFAP70	0.402477	0.376098	4.57595	0.000197833	0.00457322	0.375533
ZNF445	1.19861	1.79033	4.57464	0.000198424	0.00458244	0.37257
NBPF1	2.74771	3.36415	4.57434	0.00019856	0.00458244	0.37189
ZNF562	-3.86753	6.743	-4.57073	0.000200207	0.00461439	0.363682
KIAA1324	1.16408	0.678864	4.57023	0.000200436	0.00461439	0.362547
STKLD1	0.184663	0.172146	4.57022	0.000200439	0.00461439	0.362529
FAM117A	1.97733	2.12652	4.56893	0.000201032	0.00462424	0.359593
LOC646762	0.63534	0.764137	4.56802	0.000201451	0.0046291	0.357526
MLXIPL	0.284613	0.121783	4.56776	0.000201575	0.0046291	0.356917
LOC145845	0.00905416	0.00387565	4.56611	0.000202334	0.00464163	0.353182
LOC728730	0.32192	0.345861	4.56586	0.000202452	0.00464163	0.352602
ZNF573	0.684202	0.948913	4.56449	0.000203088	0.00465238	0.349488
ANKRD20A4-ANKRD20A20P	0.336402	0.161594	4.5641	0.000203268	0.00465271	0.348606
LOC441242	0.208719	0.24958	4.56104	0.000204693	0.00468149	0.341665
NAV2-AS5	0.136531	0.0628809	4.55844	0.000205916	0.00470563	0.335745
ZNF516	1.48256	3.68185	4.55703	0.000206583	0.00471326	0.332535
RNASE3	0.185767	0.10441	4.55657	0.000206799	0.00471326	0.331495
TSHB	0.0407547	0.0155256	4.55643	0.000206866	0.00471326	0.331173
FLRT3	-7.72691	6.79357	-4.5563	0.000206924	0.00471326	0.330893
PACRG	0.158281	0.13677	4.55578	0.000207171	0.00471492	0.329709
FLVCR1	0.345458	0.638949	4.55544	0.000207335	0.00471492	0.328926
SKIDA1	0.0777316	0.124814	4.55437	0.000207841	0.0047226	0.326503
PMS2P5	1.03156	1.29035	4.55399	0.000208024	0.00472292	0.325629
TIRAP	0.727277	1.7004	4.55224	0.000208859	0.00473804	0.321647
C2orf40	1.86549	0.99439	4.55044	0.000209718	0.00475262	0.317572
SPRY1	4.19037	6.64689	4.55018	0.000209842	0.00475262	0.316986
BLOC1S5	0.562076	0.630318	4.54548	0.000212111	0.00479548	0.306301
EPB41L4A-AS1	4.66289	4.89236	4.54509	0.000212301	0.00479548	0.305411
C2orf88	1.24695	1.08733	4.54496	0.000212365	0.00479548	0.305115
VIT	1.47042	0.742881	4.54485	0.00021242	0.00479548	0.304857
DDB2	4.51575	6.38105	4.54411	0.000212777	0.00479968	0.303186
CYP2D7	0.687714	0.729992	4.54331	0.000213169	0.00480463	0.30136
LOC101928583	0.0309148	0.0147415	4.54081	0.000214392	0.0048283	0.295679
GUCA1B	0.334636	0.343853	4.54009	0.000214745	0.00483237	0.294044
SNORA2A	0.49008	0.274319	4.5388	0.000215379	0.00484273	0.291118
RNASEH2B-AS1	0.120506	0.0948446	4.53796	0.000215796	0.00484821	0.289197
ANKRD63	0.0802003	0.0459528	4.53425	0.000217637	0.00488565	0.280758
ADAM23	-6.43189	5.63481	-4.53376	0.00021788	0.00488718	0.279651
SH3BP2	6.29628	8.70234	4.53322	0.000218148	0.00488928	0.278429
CLDN10	1.10189	0.507582	4.53048	0.000219522	0.00491613	0.272194
C2CD3	0.876008	1.71531	4.52911	0.000220213	0.00492766	0.269072
IFT172	1.13839	1.45028	4.5271	0.000221227	0.0049464	0.264509
CYP4Z1	0.133878	0.0580127	4.52673	0.000221412	0.00494658	0.263679
KANSL3	1.61312	3.93368	4.52622	0.000221673	0.00494846	0.26251
MSH5-SAPCD1	0.0902932	0.070527	4.52239	0.000223624	0.00498804	0.253807
CNTN2	0.105843	0.0878317	4.52167	0.000223995	0.00499233	0.252162
MYRIP	0.693656	0.500567	4.52064	0.000224522	0.00500007	0.249831
OGA	5.89752	16.3063	4.51942	0.000225149	0.00500819	0.247061
LOC100287329	0.0446279	0.0453644	4.51924	0.000225244	0.00500819	0.246641
JMJD1C	-4.12179	8.40871	-4.51817	0.000225799	0.00501654	0.244197
SLC25A25	-3.67082	5.51791	-4.51432	0.000227796	0.00505688	0.235456
CEP128	0.571571	0.730446	4.51273	0.000228628	0.00506497	0.231837
FANCC	2.65071	2.96256	4.51268	0.000228654	0.00506497	0.231721
LOC101593348	0.0911639	0.0927073	4.51258	0.000228703	0.00506497	0.231509
ZC3H12D	0.281266	0.291087	4.51083	0.000229625	0.00507567	0.227514
HOXA4	0.316929	0.482492	4.5106	0.000229745	0.00507567	0.226996
NOCT	-6.49415	7.28122	-4.51045	0.000229825	0.00507567	0.226649
BMP2K	-8.10605	11.2862	-4.5101	0.00023001	0.00507567	0.225851
TFAP4	1.90976	2.28734	4.50994	0.000230094	0.00507567	0.22549
C14orf93	0.817107	1.13761	4.50917	0.000230496	0.00507792	0.223754
KCNA2	0.0684658	0.0381299	4.50906	0.000230559	0.00507792	0.223485
SLC14A1	0.764801	0.347581	4.50485	0.00023279	0.00512303	0.213924
FMO6P	0.1969	0.1241	4.5043	0.000233085	0.00512549	0.212666
ERAP1	2.79199	3.91437	4.50328	0.000233631	0.00512594	0.210344
STK24-AS1	0.163241	0.240696	4.50325	0.000233646	0.00512594	0.21028
TENM1	0.444553	0.226126	4.50323	0.000233655	0.00512594	0.21024
ZNF577	0.862227	0.893009	4.50262	0.000233984	0.00512634	0.208845
ST7L	1.2095	1.64429	4.50251	0.00023404	0.00512634	0.208608
PROX2	0.260304	0.238122	4.50069	0.000235017	0.00514153	0.20447
ADCY10P1	0.148618	0.155156	4.50054	0.000235101	0.00514153	0.204116
EIF4EBP3	1.52447	1.5539	4.49849	0.000236204	0.00516162	0.199469
FPGT-TNNI3K	0.35715	0.229316	4.49673	0.00023716	0.00517847	0.195459
MASP2	1.04716	0.922079	4.49502	0.000238092	0.00519476	0.191566
POGK	1.70647	4.7554	4.4945	0.000238373	0.00519684	0.190395
CCDC171	0.37993	0.483093	4.49406	0.000238616	0.00519808	0.189384
GDPD1	0.155292	0.311962	4.49324	0.000239063	0.00519842	0.187527
KCNC4	1.71938	1.76426	4.49308	0.000239153	0.00519842	0.187152
MOK	0.408051	0.516544	4.49301	0.00023919	0.00519842	0.187003
DHODH	0.674013	0.912721	4.49082	0.000240396	0.00521932	0.182007
PLEKHA7	0.862186	1.67317	4.49057	0.000240534	0.00521932	0.181441
SCG3	0.0554924	0.0419167	4.49025	0.000240711	0.00521932	0.180709
PTPRE	-2.40728	3.84721	-4.48969	0.000241018	0.00522193	0.179444
DENND4C	3.31371	5.4676	4.48875	0.000241535	0.00522908	0.177317
PSCA	0.617186	0.426472	4.48761	0.000242171	0.00523841	0.174705
RNF125	1.04036	0.970821	4.4873	0.00024234	0.00523841	0.174012
ZNF747	1.23285	1.63069	4.48685	0.000242592	0.00523979	0.172984
ADGRL2	-8.31128	8.87429	-4.48604	0.000243043	0.00524549	0.171139
RGMB	2.46794	3.44512	4.48506	0.000243589	0.00524957	0.16891
LOC105378683	0.201513	0.173317	4.48484	0.000243709	0.00524957	0.168422
MSX2P1	0.0292789	0.0129192	4.48469	0.000243795	0.00524957	0.168072
SMARCC2	4.26174	10.7156	4.48314	0.000244663	0.0052642	0.164546
PHF12	1.54927	2.69685	4.48149	0.00024559	0.0052801	0.160791
LINC00598	0.0418908	0.0443297	4.47896	0.000247016	0.00530306	0.155048
LLCFC1	0.0440406	0.0196867	4.47873	0.000247145	0.00530306	0.154529
PGR	0.148232	0.0878302	4.47859	0.000247227	0.00530306	0.154198
ZNF557	0.518993	1.18613	4.47582	0.0002488	0.00533271	0.147905
TAS2R3	0.773552	0.723485	4.47476	0.000249407	0.00534163	0.145485
EP400	2.68351	5.39962	4.47365	0.000250041	0.00535111	0.142966
DRD4	0.307343	0.228912	4.47217	0.000250893	0.0053651	0.139592
ZNF551	1.29495	1.71181	4.47145	0.000251304	0.0053651	0.137968
DPH6	0.610183	0.845466	4.47133	0.000251375	0.0053651	0.137688
ACCS	1.5629	1.60095	4.47086	0.000251648	0.0053651	0.136608
NEU3	0.722494	1.15875	4.47085	0.000251654	0.0053651	0.136586
LINC01473	0.955347	0.536645	4.46958	0.000252384	0.00537657	0.133711
CNTFR	0.792539	0.428155	4.46771	0.000253467	0.00538704	0.129465
ZNF767P	1.68884	2.32053	4.46763	0.000253513	0.00538704	0.129283
CCNB3	0.0527394	0.0577576	4.46742	0.000253639	0.00538704	0.128788
HERC2	2.92453	5.31862	4.46741	0.000253646	0.00538704	0.128763
LOC100506124	0.942812	0.651365	4.46671	0.000254051	0.00538897	0.127177
TPH1	0.182826	0.126035	4.46659	0.000254122	0.00538897	0.126901
HIST1H1E	53.5091	96.966	4.46498	0.00025506	0.00539703	0.123245
SYTL3	0.553266	0.858765	4.46481	0.000255158	0.00539703	0.122866
GNAZ	0.276199	0.234588	4.46462	0.000255268	0.00539703	0.122437
PKIA-AS1	0.432833	0.220861	4.46461	0.000255274	0.00539703	0.122413
ZNF317	1.19731	3.4534	4.46122	0.00025727	0.00543511	0.114688
HPX	0.20915	0.181286	4.45932	0.000258392	0.0054547	0.110369
ASH1L-AS1	0.518076	0.792035	4.45863	0.000258799	0.00545609	0.108807
ZNF517	0.565989	0.567021	4.45855	0.000258848	0.00545609	0.108619
HDHD5-AS1	0.341989	0.175273	4.45701	0.000259766	0.00547132	0.105106
CLEC12B	0.110522	0.0608147	4.456	0.000260367	0.00547986	0.102812
RANBP3L	0.0480646	0.0220383	4.45528	0.000260795	0.00548473	0.101184
CYP4A22	0.142356	0.0727103	4.45264	0.000262381	0.00551394	0.0951702
RRAGB	1.00817	1.8677	4.45159	0.000263011	0.00552172	0.092791
JHY	-1.0127	1.26862	-4.45137	0.000263146	0.00552172	0.0922807
SNHG14	0.285613	0.276975	4.45081	0.00026348	0.0055246	0.0910206
ICA1L	0.401735	0.302606	4.45011	0.000263908	0.00552608	0.0894126
FAM166B	0.240754	0.169331	4.45004	0.000263946	0.00552608	0.0892685
GALNT7	-1.44231	2.63984	-4.44941	0.000264331	0.00553	0.0878216
XYLT2	2.56046	3.16714	4.44785	0.00026528	0.0055457	0.0842681
BACE1-AS	0.722416	0.873127	4.44639	0.000266166	0.0055567	0.0809596
OXGR1	0.29365	0.197479	4.44633	0.000266203	0.0055567	0.0808207
TYR	2.19494	1.00241	4.44471	0.000267192	0.00557317	0.0771438
TEDDM1	0.166584	0.126383	4.4441	0.00026757	0.0055769	0.0757408
LOC283194	0.0927121	0.0494088	4.4422	0.000268736	0.00559271	0.071427
LINC01229	0.150966	0.0731169	4.44198	0.000268872	0.00559271	0.0709243
ZNF852	0.488136	1.0612	4.44189	0.000268928	0.00559271	0.0707191
PCDHB17P	0.0590055	0.0406942	4.44076	0.000269624	0.005603	0.0681573
ASB9P1	0.29307	0.22579	4.44008	0.000270046	0.00560383	0.0666055
WNT8B	0.10973	0.101147	4.44005	0.000270064	0.00560383	0.066538
PRKCB	0.469979	0.442287	4.43922	0.000270582	0.00561042	0.0646371
ZNF717	0.512317	0.983269	4.43876	0.000270866	0.00561214	0.0635967
LOC100506497	0.105874	0.0711026	4.43717	0.000271854	0.00562844	0.0599868
PMS2P3	1.36424	2.37178	4.43633	0.000272378	0.00563205	0.0580754
RASL10A	0.209252	0.26087	4.43625	0.000272431	0.00563205	0.0578836
LOC730234	0.213921	0.188115	4.43529	0.000273029	0.00564025	0.0557081
PDE6B	0.100156	0.0875117	4.43208	0.000275048	0.00567776	0.0484
USP17L2	0.340998	0.192737	4.43133	0.000275523	0.00568338	0.0466873
KRBA2	0.722166	0.994696	4.42894	0.000277038	0.00570817	0.0412496
MAVS	3.36935	6.48639	4.42872	0.000277178	0.00570817	0.0407504
TSEN2	0.741164	1.31871	4.42847	0.000277337	0.00570817	0.0401795
SRPK3	0.161824	0.127314	4.42796	0.000277657	0.00571054	0.0390382
UVSSA	1.6886	3.00321	4.4276	0.00027789	0.00571115	0.0382042
ZNF236	0.631825	1.91488	4.42676	0.000278428	0.00571799	0.0362874
CYP2D6	0.623584	0.528555	4.42639	0.000278663	0.00571862	0.0354502
TRMT44	1.16445	2.11332	4.42466	0.000279773	0.00573719	0.0315091
ZBTB3	0.736708	1.29935	4.42278	0.00028098	0.00575263	0.0272383
TSPY26P	0.336099	0.371064	4.42256	0.000281119	0.00575263	0.0267488
ADD3	4.179	4.14346	4.42253	0.000281143	0.00575263	0.0266636
ZNF807	0.0343361	0.015019	4.421	0.000282128	0.00576844	0.0231969
RACGAP1P	0.0583515	0.022685	4.42062	0.000282375	0.00576844	0.0223282
LINC01605	-1.66451	1.72883	-4.42022	0.000282636	0.00576844	0.0214097
TMEM211	0.159861	0.0735686	4.42006	0.00028274	0.00576844	0.0210448
PIK3R1	7.60236	6.57446	4.41805	0.000284043	0.00579079	0.016487
PRMT2	1.73809	4.12152	4.41756	0.000284366	0.00579316	0.0153588
TTC21B	1.63141	1.55113	4.41717	0.000284619	0.0057941	0.0144771
STK32A-AS1	0.0345643	0.0161477	4.41549	0.000285717	0.00581111	0.0106604
GOLGA8M	0.137563	0.0821103	4.41501	0.000286035	0.00581111	0.00955607
FAM118A	1.86911	1.89439	4.41485	0.000286139	0.00581111	0.0091957
ZNF471	0.405605	0.532817	4.41463	0.000286286	0.00581111	0.00868749
LINC00869	0.387199	0.474552	4.41427	0.00028652	0.00581165	0.00787621
NOV	2.6481	1.56617	4.41329	0.000287165	0.00581884	0.00564751
BHLHB9	0.27835	0.356334	4.4131	0.000287291	0.00581884	0.00521245
C6orf163	0.432501	0.34719	4.41167	0.000288232	0.00583368	0.00196918
LOC100652768	0.687793	0.766945	4.4109	0.000288744	0.00583982	0.000209223
DYNLL2	7.24544	9.02644	4.4105	0.000289009	0.00584095	-0.000700208
FAM180B	1.27112	0.538024	4.4101	0.000289272	0.00584204	-0.00160107
NT5C1B	0.178391	0.149985	4.40839	0.000290409	0.00585434	-0.00548939
CHCHD10	8.22405	8.42861	4.40836	0.000290434	0.00585434	-0.00557528
ST3GAL5-AS1	0.168341	0.0863165	4.40824	0.000290509	0.00585434	-0.00583055
CLCNKB	0.0265531	0.0127812	4.40754	0.000290982	0.00585617	-0.00744345
JUNB	-82.7399	117.864	-4.40718	0.000291217	0.00585617	-0.00824391
DNAJC9-AS1	0.111772	0.156446	4.40703	0.00029132	0.00585617	-0.0085969
PRSS50	0.0534312	0.0372904	4.40685	0.000291437	0.00585617	-0.00899507
LOC284930	1.58812	1.41813	4.40649	0.000291681	0.00585686	-0.00982345
SLC7A6OS	0.854398	1.73726	4.40617	0.000291895	0.00585696	-0.0105507
ANKMY1	0.86622	1.03277	4.40444	0.000293056	0.00587003	-0.0144863
SIPA1L3	2.71695	4.50016	4.40388	0.000293435	0.00587003	-0.0157674
SNCB	-2.15322	1.36766	-4.40383	0.000293469	0.00587003	-0.0158835
ZNF540	0.256469	0.230174	4.40351	0.000293681	0.00587003	-0.0165989
LINC00092	0.163535	0.106047	4.40342	0.000293746	0.00587003	-0.0168183
PPP2R5B	-3.38373	5.32092	-4.40333	0.000293806	0.00587003	-0.0170199
CYCS	-5.0841	7.63443	-4.40292	0.000294083	0.00587137	-0.0179535
ZNRD1ASP	0.0239248	0.0238518	4.40008	0.000296007	0.00590557	-0.0244194
CRACR2B	1.63474	0.967412	4.39862	0.000296998	0.00591896	-0.0277335
AGBL3	0.117995	0.102043	4.39847	0.000297101	0.00591896	-0.0280772
LOC101927248	0.223565	0.13175	4.39722	0.000297956	0.00592905	-0.0309248
FCGBP	10.0748	4.98894	4.39711	0.000298032	0.00592905	-0.0311774
MSTN	0.0507632	0.03497	4.39661	0.000298372	0.00592999	-0.0323086
GNRHR2	0.433679	0.590361	4.39642	0.000298503	0.00592999	-0.0327437
YPEL1	0.426333	0.475962	4.39584	0.000298895	0.00593233	-0.0340461
EML4	3.00514	6.5926	4.39548	0.000299147	0.00593233	-0.0348801
PAK3	0.156312	0.1069	4.39532	0.000299257	0.00593233	-0.0352446
TRPM3	0.0664858	0.0430213	4.39377	0.000300324	0.00594926	-0.0387715
LOC107984035	0.704677	0.891495	4.3934	0.000300576	0.00595004	-0.0396041
CARF	0.556598	0.694635	4.39153	0.000301872	0.00597146	-0.0438676
POLR2J4	0.613211	0.783265	4.39005	0.000302895	0.00598747	-0.0472219
SLC6A11	-1.77654	2.09113	-4.38928	0.000303433	0.00599387	-0.0489814
HLF	3.67372	2.30136	4.38741	0.000304738	0.00600635	-0.0532357
CDK5RAP2	2.02199	3.97316	4.38736	0.000304773	0.00600635	-0.0533507
GPR37L1	0.156516	0.144786	4.38726	0.000304845	0.00600635	-0.0535837
KLK15	0.0166789	0.00635386	4.38714	0.000304927	0.00600635	-0.0538485
TMEM132B	0.238976	0.200721	4.38677	0.000305191	0.00600635	-0.0547062
REPS2	0.215766	0.270335	4.38653	0.000305353	0.00600635	-0.0552344
LINC00377	0.108188	0.0533665	4.38581	0.00030586	0.00600964	-0.0568777
NYNRIN	3.07003	3.38094	4.38568	0.00030595	0.00600964	-0.0571703
MKRN2OS	0.383366	0.477757	4.38511	0.000306353	0.00601334	-0.0584753
MIR3936HG	0.27171	0.279415	4.38439	0.000306857	0.00601899	-0.060102
PNMA3	0.0886154	0.0589242	4.38222	0.000308395	0.00604215	-0.06506
TTC5	1.33523	2.38773	4.38187	0.000308643	0.00604215	-0.0658543
ATF7IP	2.45665	5.47009	4.38181	0.000308685	0.00604215	-0.0659908
ATP6V1B1	4.50339	2.15706	4.38133	0.000309026	0.00604459	-0.0670848
FOXA1	0.578079	0.26648	4.38082	0.000309388	0.00604745	-0.0682461
BEGAIN	0.23719	0.194568	4.3801	0.000309898	0.00605318	-0.0698774
SOX8	0.355552	0.268615	4.37925	0.000310504	0.00606079	-0.0718135
CRISP2	0.0256515	0.009772	4.37894	0.000310725	0.00606087	-0.0725185
TNNC1	0.27821	0.123514	4.37635	0.000312575	0.0060927	-0.0784003
LOC100130027	0.752145	0.764257	4.37534	0.000313301	0.0060999	-0.0807008
DNHD1	0.699184	0.819508	4.37523	0.00031338	0.0060999	-0.0809507
SLC25A23	3.39928	4.23993	4.37328	0.000314791	0.0061231	-0.0854023
LINC01268	0.0738228	0.0760542	4.37215	0.000315607	0.00613151	-0.0879686
PCDHGA8	0.236492	0.271594	4.37204	0.000315684	0.00613151	-0.0882085
HTR7	-1.79158	1.71069	-4.37159	0.000316009	0.00613151	-0.0892293
COL4A5	2.76161	3.91277	4.37147	0.0003161	0.00613151	-0.0895155
FRMPD3	0.0326026	0.0260368	4.37096	0.00031647	0.00613442	-0.0906731
WEE2-AS1	0.116515	0.127338	4.37051	0.000316793	0.00613644	-0.0916859
FAM223A	0.0737318	0.0486022	4.36795	0.000318664	0.00616414	-0.0975199
FAM223B	0.0737318	0.0486022	4.36795	0.000318664	0.00616414	-0.0975199
FOLR1	0.304592	0.143314	4.36761	0.000318917	0.00616477	-0.0983065
TTF2	1.00521	2.01341	4.36687	0.000319456	0.00617093	-0.0999809
FKBP5	6.35046	4.17271	4.36652	0.00031971	0.00617157	-0.100767
ABCA10	0.795172	0.581113	4.36502	0.000320817	0.006186	-0.104193
SLAIN1	0.159783	0.130057	4.36491	0.0003209	0.006186	-0.104448
LUC7L2	3.6611	9.18613	4.36457	0.000321145	0.00618647	-0.105207
MAP2K6	0.375873	0.384536	4.3634	0.000322012	0.00619889	-0.107875
CAP2	-0.642553	1.27829	-4.36279	0.000322466	0.00619938	-0.109274
TMEM43	5.8174	18.705	4.36277	0.000322481	0.00619938	-0.109317
ELL3	1.7418	2.39919	4.35903	0.00032526	0.00624852	-0.11782
MSH4	0.047078	0.0372079	4.35731	0.000326546	0.00626893	-0.121731
ZNF44	1.09976	1.74748	4.35683	0.000326911	0.00627162	-0.122836
CHST2	-10.8709	9.95833	-4.35509	0.000328221	0.00629244	-0.126799
LINC01311	0.398895	0.419372	4.35403	0.000329014	0.00630105	-0.129191
FGF7P3	0.308	0.283707	4.35389	0.000329121	0.00630105	-0.129511
ENAH	-9.59291	13.7514	-4.3524	0.000330248	0.00631831	-0.1329
PCSK2	0.731146	0.367482	4.35158	0.000330877	0.00632601	-0.134783
ZNF740	1.96103	3.53371	4.3501	0.000332003	0.00634321	-0.138149
CASTOR3	0.92345	1.08092	4.34925	0.000332649	0.00635043	-0.140074
ARGFXP2	0.624152	0.518767	4.34901	0.000332835	0.00635043	-0.140628
ACSM5	0.28419	0.149488	4.34841	0.000333295	0.00635487	-0.141996
HIRIP3	1.00368	1.3166	4.34775	0.000333802	0.00635654	-0.143502
LOC606724	0.398072	0.427158	4.3477	0.000333837	0.00635654	-0.143607
C22orf31	0.102329	0.0889887	4.34696	0.000334406	0.00636304	-0.145293
FRG1HP	0.772215	1.05585	4.34587	0.000335244	0.00637465	-0.147772
NMNAT3	1.30659	1.26185	4.34536	0.000335633	0.00637772	-0.148922
VWA2	0.777748	0.939014	4.3445	0.0003363	0.00638333	-0.150888
GOLGA8B	4.06163	4.3041	4.34439	0.000336385	0.00638333	-0.151139
RSPH14	0.124443	0.0707672	4.34383	0.000336821	0.00638584	-0.152421
HRASLS5	0.133613	0.0545937	4.34363	0.000336974	0.00638584	-0.152871
SIGLEC11	0.0557603	0.0338894	4.34165	0.000338513	0.00641066	-0.157385
MROH7-TTC4	0.322841	0.199858	4.34112	0.000338922	0.00641122	-0.15858
LOC101928068	0.233736	0.162817	4.34102	0.000339001	0.00641122	-0.158812
KLRF1	0.12051	0.0573208	4.34032	0.000339546	0.00641291	-0.160402
USP30	0.874014	1.43778	4.34032	0.000339549	0.00641291	-0.160412
GIGYF2	1.60993	4.7244	4.33846	0.000340997	0.00643591	-0.164627
CARD6	-2.31906	3.46113	-4.33676	0.000342332	0.00645641	-0.168496
FOXI2	0.0765692	0.0513125	4.33649	0.000342545	0.00645641	-0.169112
KLHDC9	0.141314	0.167309	4.33544	0.000343374	0.00646626	-0.171506
PFKFB1	0.139061	0.108305	4.33512	0.000343623	0.00646626	-0.172224
CD24	-127.674	110.423	-4.33445	0.000344157	0.00646626	-0.173763
MRPL42P5	0.192832	0.145933	4.33444	0.000344164	0.00646626	-0.173784
REEP3	-4.27855	6.63417	-4.33436	0.000344223	0.00646626	-0.173954
DMRT2	0.0893842	0.0524784	4.33387	0.000344615	0.00646927	-0.17508
HOXA10-AS	0.804979	1.20449	4.33357	0.000344849	0.00646934	-0.175754
PLCH1	0.137313	0.0726652	4.33171	0.000346327	0.0064927	-0.179988
MELTF-AS1	0.506794	0.350496	4.33048	0.000347306	0.0065067	-0.182785
UBXN10	0.134374	0.117737	4.33003	0.000347671	0.00650916	-0.183823
INTS4	1.18712	3.0912	4.32937	0.000348194	0.0065146	-0.185312
TTN	0.324378	0.36777	4.32824	0.000349102	0.00652723	-0.187893
ANKLE1	0.0685402	0.0876928	4.32656	0.000350454	0.00654813	-0.19172
TTLL3	1.93202	2.09543	4.32488	0.00035181	0.00656293	-0.195543
IGSF9B	0.686138	0.616813	4.32475	0.000351914	0.00656293	-0.195837
GPRASP2	0.472242	0.487161	4.3247	0.00035195	0.00656293	-0.195938
ZNF727	0.52646	0.29424	4.3237	0.000352766	0.00657311	-0.198231
CFAP97D1	0.0236965	0.00902724	4.32345	0.000352966	0.00657311	-0.198793
ZNF141	0.60792	0.738648	4.32246	0.000353767	0.00658364	-0.201037
SERPINA5	0.737022	0.350685	4.32153	0.00035453	0.00659228	-0.20317
RORC	1.80279	1.54454	4.32109	0.000354884	0.00659228	-0.204159
ASH1L	3.26869	8.38811	4.32103	0.000354938	0.00659228	-0.20431
SPHKAP	0.091809	0.0358789	4.32001	0.000355769	0.00660104	-0.206626
ZNF833P	0.236798	0.224075	4.31987	0.000355882	0.00660104	-0.20694
KBTBD7	0.430733	0.883569	4.31934	0.000356316	0.00660472	-0.208148
LINGO4	0.110666	0.0604896	4.31807	0.000357355	0.00661959	-0.21103
PMS2	0.97314	2.06934	4.31745	0.000357871	0.00662092	-0.212459
DUSP5	-7.74546	7.49723	-4.31741	0.000357901	0.00662092	-0.212541
NFIC	12.7481	16.359	4.31649	0.000358659	0.00663056	-0.214636
ATOH7	0.032332	0.0208098	4.31462	0.000360202	0.00665469	-0.218887
CNBD2	0.037637	0.0434287	4.31382	0.000360869	0.00666093	-0.220718
FBXO31	1.96331	3.08561	4.3134	0.000361214	0.00666093	-0.221665
HERC1	2.64719	5.77369	4.31333	0.000361273	0.00666093	-0.221827
C7orf57	-0.336388	0.272872	-4.31285	0.000361673	0.00666093	-0.222922
RBM26-AS1	0.19868	0.214689	4.31278	0.00036173	0.00666093	-0.223079
TMC3-AS1	0.110667	0.0709802	4.31231	0.000362116	0.00666364	-0.224133
NCALD	1.93628	1.78922	4.31035	0.000363756	0.00668944	-0.22861
B3GNT10	0.31353	0.454731	4.30865	0.000365178	0.00671116	-0.232471
LINC01159	0.0247486	0.00990837	4.30775	0.000365931	0.00672059	-0.234511
OR7A5	0.0823302	0.0607962	4.30739	0.000366239	0.00672182	-0.235342
IGFL4	0.379915	0.27754	4.3048	0.000368429	0.00675349	-0.241245
ARNTL	1.24889	1.59096	4.30459	0.000368599	0.00675349	-0.241703
ATE1-AS1	0.332057	0.219381	4.30433	0.00036882	0.00675349	-0.242297
ALDOB	0.0366477	0.0286563	4.3042	0.00036893	0.00675349	-0.242591
VPS13D	6.13442	14.0898	4.30334	0.000369664	0.00676251	-0.244559
KRTCAP3	1.31962	1.19155	4.30092	0.000371726	0.00679475	-0.250067
DIS3L	1.3585	1.84362	4.30045	0.000372131	0.00679475	-0.251143
BTN3A2	2.06318	2.32098	4.30042	0.000372155	0.00679475	-0.251208
PWARSN	1.18394	0.967935	4.29942	0.000373014	0.00680598	-0.253488
LINC01725	0.22591	0.12728	4.29748	0.000374677	0.00683187	-0.257892
DCPS	1.07597	1.44334	4.29587	0.000376065	0.00685085	-0.261552
WFIKKN1	0.262499	0.296467	4.29567	0.00037624	0.00685085	-0.262014
WDR72	0.505259	0.247241	4.29542	0.000376453	0.00685085	-0.262574
LOC399716	0.231712	0.198947	4.29495	0.000376864	0.00685212	-0.263653
GLCCI1	0.796761	1.0491	4.29478	0.000377012	0.00685212	-0.264044
PP7080	1.64236	3.83613	4.29402	0.00037767	0.00685962	-0.265769
BFSP1	-0.455691	0.570321	-4.29271	0.00037881	0.00687586	-0.268753
BICRAL	1.38411	2.88618	4.2917	0.000379687	0.0068873	-0.27104
ING5	1.0388	1.4554	4.29123	0.000380099	0.00689031	-0.272114
CYP2E1	0.836972	0.750469	4.29035	0.000380869	0.0068998	-0.274117
ZFP36	-117.087	134.395	-4.28926	0.00038183	0.00691272	-0.27661
CLDN8	0.560696	0.26138	4.2879	0.000383018	0.00692974	-0.279685
GON4L	1.61678	4.0795	4.28715	0.000383686	0.00693735	-0.281411
WDR33	1.39971	3.56646	4.28653	0.000384227	0.00694002	-0.282805
TSPOAP1-AS1	0.140021	0.149477	4.28639	0.000384351	0.00694002	-0.283124
WDR59	1.78016	4.47693	4.28614	0.000384578	0.00694002	-0.283708
RSPH4A	0.206771	0.186715	4.2837	0.00038674	0.00697454	-0.289258
TYRP1	14.7927	6.73382	4.28158	0.000388629	0.00700409	-0.29408
PWAR5	1.46973	1.0786	4.28087	0.000389263	0.00700484	-0.295691
LINC00476	0.304103	0.345098	4.28078	0.000389342	0.00700484	-0.295893
ZNF607	0.410398	0.68702	4.28069	0.000389422	0.00700484	-0.296097
CNKSR2	0.0966143	0.0434551	4.28011	0.000389939	0.00700549	-0.29741
LOC729732	2.70693	2.07068	4.28009	0.000389959	0.00700549	-0.29746
NUTM2A	1.02846	1.05713	4.27946	0.000390528	0.00701121	-0.298903
BEX5	0.244238	0.161151	4.27855	0.000391341	0.00701813	-0.30096
SMG1P5	4.54357	6.85614	4.27847	0.000391416	0.00701813	-0.30115
ZNF507	1.23493	1.81784	4.27738	0.000392395	0.00703119	-0.303624
C3orf35	0.475045	0.404072	4.27614	0.00039352	0.00704484	-0.306456
SERPINA9	0.197502	0.10264	4.27598	0.000393661	0.00704484	-0.30681
DPH1	2.31424	4.54406	4.27551	0.000394088	0.00704797	-0.307882
LMO1	0.261298	0.249033	4.2744	0.000395095	0.00706147	-0.310408
LOC101928020	0.949329	0.789403	4.27303	0.000396341	0.00707923	-0.313525
GABPB1-AS1	1.58275	1.58898	4.27199	0.000397291	0.00709045	-0.315894
METTL24	0.274382	0.247385	4.27179	0.000397477	0.00709045	-0.316355
ULBP2	-6.0295	4.2242	-4.27123	0.000397986	0.007095	-0.317621
LOC257396	0.11714	0.111947	4.2703	0.000398838	0.00710566	-0.319737
MAP3K1	3.88289	6.96814	4.26972	0.000399369	0.0071106	-0.321055
VWC2	0.193508	0.154175	4.26921	0.000399846	0.00711456	-0.322236
SPN	0.461583	0.442838	4.26889	0.000400135	0.00711519	-0.322952
C3orf84	0.0958114	0.0488451	4.26777	0.000401166	0.00712899	-0.325498
PAN3	1.86071	4.76487	4.26674	0.000402119	0.00714138	-0.327845
PKDREJ	0.0873023	0.072948	4.2644	0.000404294	0.00717097	-0.333181
IRAK1BP1	0.297593	0.43779	4.26439	0.000404298	0.00717097	-0.333192
DIO3	0.427446	0.18584	4.26333	0.000405285	0.00718254	-0.335603
SMAD5-AS1	0.418165	0.49061	4.26314	0.000405464	0.00718254	-0.33604
ZC3H12C	1.16028	1.42821	4.26265	0.000405921	0.00718609	-0.337155
SLC25A2	0.410686	0.273049	4.26174	0.000406769	0.00719655	-0.33922
IRX3	4.33477	5.64227	4.26096	0.000407505	0.00720319	-0.341007
TNFRSF18	0.964198	0.976323	4.26079	0.00040766	0.00720319	-0.341384
IL7	0.865797	0.686956	4.26049	0.000407943	0.00720365	-0.342072
RALGAPA2	3.18597	5.56899	4.25993	0.000408463	0.00720827	-0.34333
ZNF417	0.978802	1.783	4.25901	0.000409332	0.00721417	-0.345434
ADAP2	-17.2871	17.1526	-4.25871	0.000409613	0.00721417	-0.346112
ZNF571	0.28899	0.52829	4.25854	0.000409777	0.00721417	-0.346509
SYBU	0.620664	0.600108	4.25828	0.000410023	0.00721417	-0.347101
LOC152048	1.01263	1.61481	4.25821	0.000410087	0.00721417	-0.347256
CAPS	1.74462	1.5883	4.2578	0.000410469	0.00721637	-0.348179
SCN9A	0.203061	0.168135	4.25661	0.000411601	0.00723117	-0.350902
AP3B2	0.109986	0.138746	4.25637	0.000411829	0.00723117	-0.351449
MLYCD	0.85241	1.44833	4.25536	0.000412786	0.00724344	-0.353747
SPRY4	-3.43804	3.87814	-4.25379	0.000414281	0.00725963	-0.357323
SLC25A25-AS1	0.994821	1.0892	4.25363	0.000414426	0.00725963	-0.357669
PAXIP1-AS1	1.11735	1.38963	4.25357	0.000414487	0.00725963	-0.357815
LRP6	1.6414	2.86956	4.25293	0.000415092	0.00726568	-0.359258
ZNF571-AS1	0.205145	0.189359	4.25167	0.000416305	0.0072788	-0.362144
VIPR1	2.26566	4.54462	4.25161	0.000416363	0.0072788	-0.36228
WDR7	0.928253	2.24175	4.24983	0.000418068	0.00730405	-0.366324
SUGT1P4-STRA6LP	0.275312	0.225376	4.24949	0.000418392	0.00730515	-0.36709
MUSK	0.0934029	0.0632191	4.24891	0.000418949	0.00730728	-0.368407
ARMCX4	0.334307	0.379401	4.24882	0.000419037	0.00730728	-0.368612
CREG2	-0.392804	0.26159	-4.24824	0.000419597	0.00731249	-0.369934
SNHG20	0.716965	1.09337	4.2457	0.000422058	0.0073508	-0.375718
CACNA1D	0.190126	0.176533	4.24511	0.000422634	0.00735617	-0.377066
DEPDC5	0.61189	1.44511	4.24481	0.000422928	0.00735617	-0.377756
LOC340357	0.167874	0.0656907	4.24406	0.000423653	0.00735617	-0.379448
SFI1	1.00057	1.61826	4.24396	0.000423752	0.00735617	-0.379681
TBX18	1.05324	0.985251	4.24377	0.000423935	0.00735617	-0.380107
RNPC3	3.19049	3.79554	4.24368	0.000424021	0.00735617	-0.380308
LOC101241902	0.529448	0.354404	4.24349	0.000424207	0.00735617	-0.380742
ZFP28	0.302569	0.524212	4.24272	0.000424964	0.00736388	-0.382504
LRRC37A3	0.995455	1.28326	4.2425	0.000425179	0.00736388	-0.383005
RTTN	0.81737	1.11235	4.2421	0.000425569	0.00736609	-0.383912
HS3ST3A1	-1.83046	1.36759	-4.24164	0.000426017	0.00736927	-0.384952
FAM186A	0.057835	0.0374072	4.2408	0.000426843	0.007379	-0.386868
FLJ31104	0.077373	0.0686934	4.23782	0.000429777	0.00742115	-0.393644
AP3S2	0.39868	1.09538	4.23775	0.00042985	0.00742115	-0.393811
LOC285593	0.0622681	0.0441609	4.23752	0.000430077	0.00742115	-0.394334
IRF4	0.437654	0.423117	4.23588	0.000431699	0.00744454	-0.398055
KCTD21-AS1	0.134984	0.108484	4.23487	0.000432706	0.00745731	-0.40036
SLC5A9	0.271478	0.263195	4.23446	0.000433117	0.0074598	-0.401299
SRCIN1	0.466157	0.373332	4.23314	0.000434435	0.0074779	-0.404305
LRP4-AS1	2.50102	1.17973	4.23206	0.000435512	0.00749182	-0.406752
ADAMTSL5	-0.386595	0.483537	-4.23093	0.000436645	0.0075067	-0.409321
CYP4F12	4.48254	3.28661	4.22973	0.000437849	0.00752277	-0.412044
GSN	36.5869	41.5028	4.2289	0.000438694	0.00752468	-0.41395
FAM198A	0.848255	0.638812	4.22864	0.00043895	0.00752468	-0.414528
ZNF528	0.749571	0.890506	4.22853	0.000439062	0.00752468	-0.41478
DHX58	1.58123	1.21479	4.22798	0.000439626	0.00752468	-0.416048
MUC4	0.0273713	0.0142054	4.22774	0.000439868	0.00752468	-0.416593
SLC29A1	4.6504	5.64526	4.22731	0.000440297	0.00752468	-0.417557
PPIF	-66.6248	63.576	-4.22718	0.00044043	0.00752468	-0.417855
FAM87B	0.544688	0.750021	4.22709	0.000440523	0.00752468	-0.418065
KRT7	8.56064	4.15644	4.22703	0.00044058	0.00752468	-0.418193
AGAP1	1.14367	2.21487	4.22696	0.00044065	0.00752468	-0.41835
SVOPL	0.14629	0.0714381	4.22627	0.000441354	0.00752801	-0.419929
CHODL	0.0895855	0.0948798	4.22624	0.000441383	0.00752801	-0.419993
PNP	-24.8144	26.6979	-4.22491	0.00044274	0.00754655	-0.423028
LOC101929901	0.182051	0.10423	4.22353	0.000444143	0.00756585	-0.426156
DEFB109B	0.108562	0.0540483	4.22283	0.000444858	0.00757341	-0.427746
KRT17P5	-0.0394482	0.0339921	-4.2216	0.000446118	0.00758709	-0.430543
LINC00898	0.101982	0.0604296	4.22145	0.000446272	0.00758709	-0.430884
MIA	1.6116	0.764603	4.22091	0.000446828	0.00758709	-0.432115
CDKL5	-0.70315	1.56583	-4.22078	0.000446963	0.00758709	-0.432413
CLCNKA	0.10157	0.051855	4.22073	0.000447017	0.00758709	-0.432534
ADH1A	0.203441	0.112188	4.22046	0.000447293	0.00758717	-0.433144
ADGRG5	0.0653414	0.063042	4.21967	0.000448109	0.0075964	-0.434946
BLACAT1	-0.751689	0.84547	-4.2183	0.00044952	0.00761571	-0.438054
UVRAG-DT	0.100409	0.0611937	4.21782	0.000450017	0.0076195	-0.439146
ANGPTL5	0.455788	0.187063	4.21735	0.000450509	0.00762323	-0.440227
SEZ6L	0.0263038	0.0129565	4.21668	0.0004512	0.0076303	-0.441741
CCDC18-AS1	1.37732	1.32322	4.2163	0.000451592	0.00763231	-0.442599
TSPYL2	3.34563	3.04309	4.21523	0.000452706	0.00763887	-0.445037
LINC02140	0.0800815	0.0424091	4.21509	0.000452856	0.00763887	-0.445364
HIF3A	0.903924	0.388503	4.21434	0.000453639	0.00763887	-0.447071
C21orf62	0.210392	0.201777	4.21433	0.000453649	0.00763887	-0.447093
KMT2E-AS1	1.10141	2.09504	4.21423	0.000453757	0.00763887	-0.447328
CD5	0.621414	0.628255	4.21415	0.000453836	0.00763887	-0.447499
FOXK1	4.84751	8.52785	4.21395	0.000454049	0.00763887	-0.447965
MSI2	0.842581	1.38072	4.21377	0.000454233	0.00763887	-0.448365
TMEM254-AS1	0.361971	0.309616	4.21357	0.000454438	0.00763887	-0.448811
SELENBP1	2.72504	2.31803	4.21326	0.000454771	0.00763987	-0.449534
B3GALT5	0.38548	0.200589	4.21211	0.000455972	0.00765545	-0.452142
LINC02275	0.0193018	0.0128441	4.21182	0.000456272	0.0076559	-0.452792
CYB5RL	0.386833	0.490833	4.21133	0.000456791	0.00766001	-0.453915
MGC2889	0.227654	0.109713	4.21069	0.000457466	0.00766539	-0.455376
DLSTP1	0.504245	0.595351	4.2105	0.00045766	0.00766539	-0.455794
LINC00940	0.0196259	0.00868581	4.20964	0.000458576	0.00767512	-0.45777
ITPRIP	-4.86246	10.3276	-4.20924	0.000458994	0.00767512	-0.458671
HSD11B2	4.20508	2.84502	4.20917	0.000459064	0.00767512	-0.458822
GPRIN2	3.09835	2.53566	4.20874	0.00045952	0.00767815	-0.459804
OR2A9P	0.505765	0.622608	4.20825	0.000460043	0.00768231	-0.460929
SEC31B	0.881362	1.04301	4.20764	0.000460691	0.00768665	-0.462319
KAT8	2.34556	4.95828	4.20725	0.000461102	0.00768665	-0.463202
PDZRN3-AS1	0.0934675	0.0659681	4.20722	0.000461128	0.00768665	-0.463256
PLEKHD1	0.154084	0.0953329	4.20533	0.000463143	0.00771565	-0.467567
LINC02412	0.0822482	0.0345806	4.2036	0.000464989	0.00773329	-0.471499
SARM1	0.838285	0.81338	4.20356	0.000465029	0.00773329	-0.471583
NYAP1	0.14664	0.110499	4.20356	0.000465031	0.00773329	-0.471589
MBOAT1	0.849401	1.243	4.20218	0.000466514	0.00775334	-0.474735
EPB41L1	1.74721	1.74398	4.20184	0.000466875	0.00775472	-0.475499
ATP13A4-AS1	0.0615849	0.0451709	4.20138	0.000467376	0.00775845	-0.47656
ZNF564	1.22886	1.86562	4.20109	0.000467684	0.00775895	-0.477211
RBM43	0.88812	0.968259	4.20056	0.000468252	0.0077606	-0.47841
LOC441454	1.35926	1.05605	4.20048	0.000468338	0.0077606	-0.478592
LOC103908604	0.220007	0.0927802	4.19934	0.000469572	0.00777644	-0.481193
C12orf66	0.572824	1.16559	4.19895	0.000469989	0.00777874	-0.48207
ZNF862	1.06885	1.18379	4.1984	0.000470589	0.00778406	-0.48333
LINC01089	1.75665	2.26513	4.19803	0.000470993	0.00778614	-0.484179
LOC283038	0.0591329	0.0587906	4.1969	0.000472216	0.00779804	-0.486741
PRB2	0.296507	0.163015	4.19663	0.00047251	0.00779804	-0.487357
WFS1	2.29109	3.00132	4.19612	0.000473067	0.00779804	-0.488521
SCML2	0.129052	0.165646	4.19566	0.000473563	0.00779804	-0.489557
FBLIM1	-16.8673	20.3022	-4.19562	0.00047361	0.00779804	-0.489656
FAM226A	0.0253262	0.0167056	4.19544	0.000473805	0.00779804	-0.490061
FAM226B	0.0253262	0.0167056	4.19544	0.000473805	0.00779804	-0.490061
SCTR	0.0564766	0.0460754	4.19531	0.000473944	0.00779804	-0.49035
LOC100506388	0.274714	0.202858	4.19505	0.000474231	0.00779819	-0.49095
TBC1D8-AS1	0.12818	0.112915	4.193	0.000476469	0.00783039	-0.495603
ENDOV	0.747735	0.955874	4.1902	0.000479557	0.0078765	-0.501986
MAMDC2-AS1	0.28769	0.149388	4.18922	0.000480634	0.00788956	-0.504203
ZNF652	3.53139	4.22808	4.18846	0.00048148	0.0078934	-0.505941
KDM6A	1.01317	4.02994	4.18834	0.000481611	0.0078934	-0.50621
PPARA	0.908914	2.23182	4.18825	0.000481715	0.0078934	-0.506422
RN7SL832P	0.0958809	0.105692	4.18776	0.000482253	0.00789759	-0.507525
CCDC141	0.10486	0.0773112	4.18513	0.000485187	0.007941	-0.51352
SHPRH	1.22352	2.26738	4.18467	0.000485698	0.00794151	-0.51456
LOC93622	1.24344	1.65924	4.18459	0.000485786	0.00794151	-0.514738
GGT7	1.12728	1.31774	4.18405	0.000486394	0.00794681	-0.515975
GRIN3A	0.136808	0.184342	4.18355	0.00048695	0.00795125	-0.517104
MYH14	8.35377	4.76004	4.1825	0.000488125	0.00796577	-0.519484
ESRRG	0.30654	0.130984	4.18224	0.000488421	0.00796595	-0.520083
ZNF623	0.713712	3.01585	4.18103	0.000489785	0.00798355	-0.522839
LOC105377763	0.152191	0.115969	4.17964	0.000491352	0.00800065	-0.525994
GGT3P	0.181571	0.0984679	4.17959	0.000491408	0.00800065	-0.526107
GAPDHS	0.287059	0.310712	4.17889	0.0004922	0.00800065	-0.527698
STPG3-AS1	0.163887	0.132591	4.17885	0.000492242	0.00800065	-0.527783
SUGT1P4-STRA6LP-CCDC180	0.307059	0.240658	4.17867	0.000492451	0.00800065	-0.528203
ERVK13-1	1.79887	1.89103	4.17854	0.000492594	0.00800065	-0.528489
LRFN1	0.333673	0.407617	4.17833	0.000492836	0.00800065	-0.528974
SLC8A3	0.120601	0.104195	4.17772	0.000493526	0.0080072	-0.530357
POGZ	2.0058	6.05282	4.17678	0.000494602	0.00801914	-0.532508
RBM33	1.98612	5.34387	4.17657	0.000494835	0.00801914	-0.532974
PRRC2B	8.9049	14.9094	4.17572	0.000495804	0.00803019	-0.534907
TSPAN33	1.16883	1.09466	4.17543	0.000496136	0.00803091	-0.535567
LAMB4	6.33647	3.85229	4.1746	0.000497089	0.00803875	-0.537463
LOC93463	0.0865424	0.0655415	4.1744	0.00049731	0.00803875	-0.537903
DANT1	0.512782	0.409716	4.17425	0.000497482	0.00803875	-0.538244
SPATA12	0.466523	0.506971	4.17378	0.000498023	0.0080424	-0.539317
LOC101927043	0.023738	0.011565	4.17336	0.000498505	0.0080424	-0.540275
HCRTR1	0.155514	0.139303	4.1733	0.000498571	0.0080424	-0.540404
FBXO21	1.8039	4.64317	4.17277	0.000499188	0.00804588	-0.541626
GPR1-AS	0.0182785	0.0125692	4.17262	0.000499362	0.00804588	-0.54197
ZNF709	0.252032	0.373119	4.17207	0.000499994	0.00804763	-0.543221
PLCB4	1.09077	0.714539	4.17202	0.000500046	0.00804763	-0.543322
NUP214	1.83211	5.21988	4.1715	0.000500642	0.00804813	-0.544499
NOX1	0.0890777	0.0606761	4.1715	0.000500652	0.00804813	-0.544519
OR6T1	0.0219521	0.00836271	4.17019	0.000502164	0.0080678	-0.547499
CAND2	0.490836	0.448401	4.16806	0.000504629	0.00810275	-0.552336
RNF223	-6.21013	5.57142	-4.16689	0.000505989	0.00811992	-0.554994
OR7E37P	0.283065	0.324791	4.16633	0.000506646	0.00812275	-0.556275
LINC01061	0.785098	0.9338	4.16624	0.000506746	0.00812275	-0.556471
ARG2	-11.8337	9.25446	-4.16597	0.000507058	0.00812309	-0.557079
ERICH2	0.0655002	0.0438791	4.16498	0.000508217	0.00813255	-0.559333
NRON	0.270527	0.21825	4.16485	0.000508369	0.00813255	-0.559628
MAATS1	0.104237	0.0729451	4.16465	0.000508609	0.00813255	-0.560095
LOC101927881	0.319883	0.42987	4.16447	0.000508812	0.00813255	-0.560489
LCE5A	8.00424	3.80302	4.1642	0.000509129	0.00813299	-0.561105
ARHGAP19	0.668763	1.07446	4.16341	0.000510053	0.00814231	-0.562896
SHC4	0.215677	0.157123	4.16321	0.000510296	0.00814231	-0.563365
LINC01712	0.105896	0.0481532	4.16238	0.000511268	0.00815032	-0.565245
HAUS5	0.827841	1.21999	4.16229	0.00051138	0.00815032	-0.565462
PDCD7	1.52808	3.68304	4.16047	0.000513527	0.00817815	-0.569601
SLC27A1	2.30106	2.32181	4.16007	0.000513997	0.00817815	-0.570504
TMEM143	0.457893	0.647652	4.16006	0.000514003	0.00817815	-0.570516
TMEM178B	0.122583	0.0715931	4.15924	0.000514978	0.00818785	-0.572387
HACL1	1.01128	2.18733	4.15905	0.000515199	0.00818785	-0.57281
LOC100506730	0.611905	0.872261	4.15683	0.000517842	0.00822163	-0.577864
CREBBP	3.21813	7.82534	4.15677	0.000517912	0.00822163	-0.577998
FAM85B	0.107297	0.0586355	4.1548	0.000520274	0.00825444	-0.582491
MPPED2	0.0947868	0.0890239	4.15398	0.000521251	0.00826526	-0.584344
OSR1	1.72735	1.00719	4.15313	0.000522272	0.00827675	-0.586277
ZNF528-AS1	0.333499	0.282462	4.15285	0.000522606	0.00827736	-0.586908
TGFBRAP1	1.29786	3.07166	4.15209	0.000523522	0.00828717	-0.588638
CLCC1	1.43403	3.14282	4.15015	0.000525871	0.00831965	-0.593059
LINC00412	0.188173	0.081505	4.14896	0.000527308	0.00833767	-0.595754
SCEL-AS1	0.234035	0.187458	4.1473	0.000529329	0.00835753	-0.59953
CCDC3	4.83333	5.83154	4.14716	0.000529508	0.00835753	-0.599865
MSL2	1.31851	3.5908	4.14688	0.000529842	0.00835753	-0.600487
SPRR1B	-2544.92	1895.77	-4.14657	0.000530218	0.00835753	-0.601188
CMTR1	2.63391	4.71053	4.14642	0.000530406	0.00835753	-0.601538
LINC00173	0.844003	0.503559	4.14612	0.000530775	0.00835753	-0.602225
COL6A5	0.297528	0.130067	4.14609	0.000530809	0.00835753	-0.602287
KRTAP5-7	0.104408	0.0660174	4.14597	0.000530955	0.00835753	-0.602559
PCDHGA7	0.355768	0.530213	4.14316	0.000534408	0.0084061	-0.608959
ANKRD20A19P	0.125938	0.0509904	4.14296	0.000534642	0.0084061	-0.609392
TSSK4	0.852759	0.91986	4.14189	0.00053597	0.00841782	-0.611842
PDZD4	0.579274	0.528276	4.14165	0.000536257	0.00841782	-0.612371
LINGO1-AS1	0.023114	0.00988786	4.14163	0.000536289	0.00841782	-0.61243
MFN1	-4.76876	10.0408	-4.14138	0.000536599	0.00841795	-0.612999
L3MBTL4-AS1	0.324901	0.172789	4.14108	0.000536972	0.00841909	-0.613686
SP1	4.09727	10.7963	4.14061	0.000537551	0.00842345	-0.614751
C2orf92	0.186129	0.214882	4.1377	0.000541165	0.00847532	-0.621365
ADH1B	10.4411	3.99667	4.13645	0.000542717	0.00849487	-0.624193
SNTB1	1.51145	1.66198	4.13598	0.000543312	0.00849894	-0.625276
INSM2	0.0381403	0.0273911	4.13574	0.000543611	0.00849894	-0.625817
ASMTL	1.57158	2.08222	4.13552	0.000543889	0.00849894	-0.626322
LINC01422	0.283682	0.142376	4.13511	0.000544395	0.0085021	-0.62724
LINC00908	0.0690822	0.0818422	4.13369	0.000546187	0.00852533	-0.630485
ZNF536	0.0572802	0.0255438	4.13263	0.000547511	0.00854124	-0.632876
PAQR5	-7.99325	6.4614	-4.1312	0.000549327	0.00856478	-0.636144
VMP1	-11.9539	16.6109	-4.1308	0.000549834	0.008566	-0.637055
ZNF337-AS1	0.199092	0.252093	4.13058	0.000550106	0.008566	-0.637543
KRT39	0.180786	0.0720448	4.13041	0.000550324	0.008566	-0.637934
DNM1P35	0.0890973	0.053397	4.13017	0.00055063	0.008566	-0.638483
LOC171391	1.04788	1.06874	4.12977	0.000551129	0.008569	-0.639377
BEST4	0.0824354	0.0858774	4.12764	0.000553845	0.00860374	-0.64423
MMP25-AS1	0.47817	0.501695	4.12731	0.000554267	0.00860374	-0.644981
PHACTR1	0.518372	0.612041	4.12729	0.000554286	0.00860374	-0.645016
FNDC8	0.264183	0.273062	4.1263	0.00055556	0.00861281	-0.647282
STAR	0.386332	0.49342	4.12614	0.000555756	0.00861281	-0.64763
GRAMD4	4.07069	6.36613	4.12611	0.000555794	0.00861281	-0.647698
CTDSPL	2.96347	6.67919	4.12572	0.000556296	0.00861581	-0.648588
C10orf105	0.18075	0.14588	4.12484	0.000557422	0.00862848	-0.650585
PI16	9.50937	3.7424	4.12413	0.00055834	0.00863791	-0.65221
MAB21L1	0.28871	0.215545	4.12296	0.000559852	0.00865257	-0.654878
LINC00471	0.102578	0.0808904	4.12291	0.000559907	0.00865257	-0.654974
SLC37A1	0.980747	1.0065	4.12054	0.000562979	0.00869524	-0.660375
CACNB2	0.303098	0.30414	4.12028	0.000563313	0.0086956	-0.660961
RNF152	2.64644	4.6456	4.11979	0.000563943	0.00869712	-0.662065
AWAT1	0.120716	0.0760283	4.11972	0.000564034	0.00869712	-0.662223
HAAO	1.02031	0.893925	4.11853	0.000565588	0.00871541	-0.664938
IL17D	0.563625	0.385664	4.11833	0.000565842	0.00871541	-0.665383
FAM156B	1.42073	2.31532	4.11778	0.00056656	0.00872166	-0.666634
NAALADL2	0.439087	0.353716	4.1172	0.000567321	0.00872856	-0.667958
PHYHIP	2.04161	0.89093	4.11682	0.000567823	0.00873149	-0.668832
PIGA	-1.73657	2.78424	-4.11646	0.000568291	0.00873275	-0.669644
FAM214B	-7.48705	9.22686	-4.11628	0.000568529	0.00873275	-0.670058
FAM47E	0.0781566	0.0725109	4.11509	0.000570081	0.00874911	-0.672748
SP4	0.509529	0.64286	4.11499	0.00057022	0.00874911	-0.672989
LINC00899	0.558333	0.506901	4.11411	0.000571377	0.00876206	-0.674989
TSPOAP1	0.678813	0.524321	4.11276	0.000573155	0.00878395	-0.678055
NOL4	0.0112842	0.00568546	4.11238	0.000573653	0.00878395	-0.678912
DLG2	0.819179	0.479967	4.11231	0.000573747	0.00878395	-0.679074
CYP4V2	0.995864	1.05773	4.11101	0.000575472	0.00880554	-0.682037
LHFPL3	0.0244401	0.0157584	4.11004	0.000576751	0.00881788	-0.684228
OR1K1	0.252543	0.139797	4.10992	0.000576909	0.00881788	-0.684498
GPR12	0.460252	0.199252	4.1093	0.000577743	0.00882364	-0.685924
CZ1P-ASNS	0.547636	0.51792	4.109	0.000578136	0.00882364	-0.686594
TMPPE	1.04429	1.94619	4.10893	0.000578232	0.00882364	-0.686759
LOC654780	0.351649	0.403739	4.1085	0.000578798	0.00882746	-0.687724
SEC14L5	0.181071	0.126268	4.10802	0.000579444	0.0088325	-0.688825
LOC105372069	0.227907	0.144935	4.10659	0.000581354	0.00885679	-0.692072
GATA3	11.5993	6.86869	4.10513	0.000583312	0.00888177	-0.695389
RAB3A	0.396788	0.48738	4.10478	0.000583777	0.00888402	-0.696175
CRHBP	0.0659492	0.0529151	4.10328	0.000585808	0.00890256	-0.699603
PPCDC	0.697656	1.1997	4.10326	0.000585829	0.00890256	-0.699639
LINC00265	0.56998	0.895687	4.103	0.000586185	0.00890256	-0.700237
LOC101928042	0.51746	0.371884	4.10291	0.0005863	0.00890256	-0.70043
STAG3L2	2.94815	4.84551	4.10249	0.000586869	0.00890256	-0.701388
CCAT2	0.151065	0.0999434	4.10246	0.000586905	0.00890256	-0.701449
ESPN	3.69299	2.8566	4.10198	0.000587563	0.00890771	-0.702554
LYPD2	3.24587	1.58934	4.10104	0.000588837	0.00892218	-0.704691
CLDN20	0.474307	0.552244	4.09974	0.000590593	0.00894395	-0.707629
RGS22	0.143499	0.0725529	4.09516	0.000596861	0.00903398	-0.718044
MTVR2	0.730366	0.493966	4.09266	0.000600307	0.00907602	-0.723724
MIPEP	1.9595	3.93465	4.09252	0.000600499	0.00907602	-0.72404
LINC01534	0.409435	0.388995	4.09229	0.000600817	0.00907602	-0.724561
PPP5D1	0.051204	0.0452338	4.09221	0.000600936	0.00907602	-0.724757
TMEM72	0.124961	0.0802739	4.09173	0.000601591	0.00907663	-0.725832
BCL2L15	0.0621428	0.0484643	4.09171	0.000601626	0.00907663	-0.725889
FRY-AS1	0.275075	0.250217	4.09035	0.000603504	0.00909593	-0.728964
BBS9	0.794506	1.40553	4.09018	0.000603742	0.00909593	-0.729353
RAB3IP	0.529011	1.18203	4.08999	0.000604015	0.00909593	-0.729798
STIMATE	1.40112	3.48689	4.08985	0.000604206	0.00909593	-0.73011
CPNE6	0.0368424	0.0178081	4.08943	0.000604788	0.00909747	-0.73106
FMN1	1.08933	1.75432	4.08931	0.000604959	0.00909747	-0.731338
MARC1	0.39341	0.311638	4.08856	0.000605997	0.00910533	-0.73303
HS3ST4	0.346102	0.199334	4.08825	0.00060643	0.00910533	-0.733735
KREMEN2	0.688286	0.564329	4.08823	0.000606458	0.00910533	-0.73378
SART3	1.74436	3.97243	4.0874	0.000607618	0.00911786	-0.735666
FRK	0.77813	1.09389	4.08647	0.000608926	0.00913258	-0.737786
ABRA	0.0894876	0.0762699	4.08576	0.000609919	0.00913999	-0.739393
HLA-F-AS1	0.0655376	0.0614013	4.08565	0.000610074	0.00913999	-0.739643
LSAMP	0.285207	0.33541	4.08508	0.000610884	0.00914237	-0.740953
GALNT17	0.453642	0.23128	4.08508	0.000610886	0.00914237	-0.740956
ZNF587B	1.20747	2.61202	4.08335	0.000613317	0.00916706	-0.744873
MRPS31P5	0.578875	0.645892	4.08334	0.000613329	0.00916706	-0.744893
ZMYND8	1.8992	3.60446	4.08309	0.000613692	0.00916706	-0.745475
MPV17L	0.781587	0.480329	4.08298	0.000613846	0.00916706	-0.745724
MYOZ2	0.0589581	0.0316652	4.08179	0.000615523	0.00918719	-0.748414
KATNBL1	-4.67721	5.51143	-4.08105	0.000616579	0.00919804	-0.750105
PRRT3-AS1	0.276214	0.368817	4.08071	0.00061706	0.00920031	-0.750874
PRX	0.433323	0.407017	4.07954	0.000618726	0.00922024	-0.753534
DAPK2	1.33129	1.58132	4.07808	0.000620805	0.00924629	-0.756842
LINC01481	0.376704	0.471926	4.07706	0.00062227	0.00926318	-0.759166
ZNF711	1.08058	0.839976	4.07626	0.00062342	0.00927537	-0.760988
TTTY10	0.2908	0.192408	4.0758	0.000624074	0.00928015	-0.762021
SRGAP2	2.92934	4.29789	4.07497	0.000625275	0.00929308	-0.763918
TBC1D5	1.92973	3.36121	4.07343	0.000627494	0.0093211	-0.767411
PIR-FIGF	0.240057	0.116148	4.073	0.000628115	0.00932537	-0.768386
ARF4-AS1	0.233715	0.255949	4.07245	0.000628917	0.00933123	-0.769645
TMEM253	0.142801	0.209341	4.07227	0.000629177	0.00933123	-0.770052
JAK2	1.48	3.05132	4.06859	0.000634521	0.0094055	-0.778392
USP17L1	0.111398	0.0509445	4.06751	0.000636114	0.00942412	-0.780865
SLC7A13	0.0234319	0.0130937	4.06718	0.000636585	0.00942611	-0.781596
PRKAA2	0.197604	0.15264	4.06655	0.000637514	0.00943487	-0.783033
RETREG2	4.21743	7.80774	4.06589	0.00063848	0.00944057	-0.784526
GDAP1L1	0.345178	0.265317	4.06583	0.000638574	0.00944057	-0.784672
PGAP3	2.86231	4.33838	4.06496	0.000639861	0.00945459	-0.786656
CCNE1	-0.962992	1.16715	-4.0642	0.000640979	0.00946612	-0.788378
CHPT1	3.10921	2.72761	4.0622	0.000643929	0.00950396	-0.792905
WNT5A	-7.11085	7.98585	-4.06201	0.000644221	0.00950396	-0.793352
CTSW	0.407649	0.369576	4.06067	0.000646213	0.00952832	-0.796395
LINC01290	1.8821	1.13887	4.05993	0.00064731	0.00953946	-0.798068
ITIH4-AS1	0.123413	0.0683336	4.0591	0.000648547	0.00954857	-0.79995
TAS2R60	0.167231	0.131519	4.05906	0.000648611	0.00954857	-0.800047
FMR1-AS1	0.0343736	0.0236946	4.05856	0.000649354	0.00955448	-0.801176
ZMAT1	0.380804	0.270178	4.05797	0.000650237	0.00955844	-0.802516
TCHP	1.41128	3.14264	4.05793	0.000650306	0.00955844	-0.802621
NEURL2	0.175126	0.19743	4.05758	0.000650832	0.00956017	-0.803417
DMGDH	0.165526	0.140335	4.05739	0.000651107	0.00956017	-0.803834
VWDE	0.0492864	0.0247049	4.05713	0.000651493	0.00956081	-0.804419
SLC1A6	0.245618	0.129133	4.0558	0.000653492	0.0095813	-0.807438
ALDH1L1	0.219531	0.095423	4.05575	0.000653574	0.0095813	-0.807562
TXNDC16	0.491658	0.744703	4.05466	0.000655222	0.00960043	-0.810046
SESN1	1.85652	2.8324	4.05442	0.000655585	0.00960072	-0.810592
ZSCAN18	1.73913	1.5861	4.05399	0.000656222	0.00960501	-0.811548
GEMIN4	2.45785	4.57946	4.05322	0.000657397	0.00961718	-0.813312
KDM4D	0.151593	0.157611	4.05148	0.000660035	0.00964718	-0.81726
ACVR2A	1.7382	2.02727	4.05141	0.000660137	0.00964718	-0.817412
TMTC4	0.644093	1.27969	4.04984	0.000662537	0.00967719	-0.820989
DPF1	-0.531701	0.441454	-4.04922	0.000663471	0.00968578	-0.822378
ZNF541	0.13043	0.0848317	4.04898	0.000663843	0.00968616	-0.822931
AGTR1	0.420672	0.268597	4.04831	0.000664869	0.00969607	-0.824453
AJAP1	-4.0157	2.74553	-4.0479	0.000665506	0.0097003	-0.825397
LOC101928307	0.136728	0.0791264	4.04741	0.000666244	0.009706	-0.826489
FTO	1.80812	4.90962	4.04712	0.000666691	0.00970745	-0.82715
SYT12	0.156716	0.135692	4.0464	0.000667796	0.00971847	-0.828782
LINC01320	0.0181367	0.00690922	4.04573	0.000668829	0.00972845	-0.830306
ADGRE4P	0.330214	0.286683	4.04511	0.000669792	0.0097345	-0.831724
USP17L7	0.241258	0.156484	4.04501	0.000669941	0.0097345	-0.831943
LOC100130370	0.189915	0.116789	4.04285	0.000673289	0.00977807	-0.836856
ABCC8	0.0257517	0.00981016	4.04169	0.000675084	0.00979661	-0.839481
LIFR	3.22592	1.72672	4.04157	0.000675266	0.00979661	-0.839747
IL18BP	1.23454	1.59185	4.04104	0.000676098	0.00980359	-0.84096
GALNT12	0.527996	0.699713	4.03993	0.000677835	0.00982369	-0.843489
LOC100506476	0.486926	0.337547	4.03956	0.000678409	0.00982692	-0.844323
THOC7-AS1	0.264296	0.216867	4.03914	0.000679068	0.00983137	-0.845279
GRM3	0.0202143	0.0148776	4.03813	0.000680638	0.00984265	-0.847555
UGT1A6	0.336889	0.154142	4.0378	0.00068117	0.00984265	-0.848325
OR56B4	0.0913852	0.038148	4.03778	0.000681191	0.00984265	-0.848356
CAMK2B	0.0719145	0.0355911	4.03774	0.000681254	0.00984265	-0.848448
LINC01547	0.366461	0.396155	4.03746	0.0006817	0.009844	-0.849092
TRPC5	0.0642344	0.0542453	4.03683	0.000682683	0.00985311	-0.850512
MGC27345	1.00144	1.53902	4.03655	0.000683124	0.00985438	-0.851148
PRKAG2-AS1	0.461095	0.318506	4.03582	0.000684273	0.00986587	-0.852805
BCL11B	2.63021	4.49335	4.03525	0.000685171	0.00987373	-0.854097
HOXA-AS2	0.114079	0.0876679	4.03483	0.000685839	0.00987828	-0.855058
AGO4	1.69112	3.64779	4.03415	0.000686915	0.00988868	-0.856603
ATP13A5	0.654816	0.266668	4.03276	0.000689122	0.00991534	-0.859763
LINGO3	0.326776	0.288142	4.03247	0.00068958	0.00991549	-0.860418
DYNLT3	-6.86239	7.92901	-4.0323	0.000689841	0.00991549	-0.860791
ABAT	0.227935	0.303457	4.03069	0.000692404	0.00994477	-0.864445
LOC646471	0.847938	1.06466	4.03005	0.000693424	0.00994477	-0.865896
CD8B	0.295119	0.220575	4.03	0.000693518	0.00994477	-0.866028
AGBL5	1.36368	2.56931	4.02998	0.000693547	0.00994477	-0.86607
NEMP1	0.91135	1.4884	4.02991	0.000693656	0.00994477	-0.866225
ACACB	1.73933	1.38663	4.0291	0.00069495	0.00995822	-0.868062
ANKK1	0.360323	0.398853	4.02834	0.000696166	0.00997053	-0.869784
PRH1-PRR4	0.572618	0.475124	4.02731	0.000697824	0.00998917	-0.872128
TAPT1-AS1	0.697436	0.56042	4.02667	0.000698847	0.00999624	-0.873571
LINC02381	1.0845	1.18107	4.02656	0.000699033	0.00999624	-0.873833
LOC645513	1.38087	2.21667	4.02626	0.000699505	0.00999788	-0.874498
FGF14-AS2	0.484017	0.418345	4.02504	0.000701474	0.0100204	-0.877268
PTPN14	2.71553	7.04927	4.02484	0.000701796	0.0100204	-0.877721
THSD4-AS2	0.51353	0.416316	4.02392	0.000703296	0.0100367	-0.879824
LOC101928336	0.247635	0.329378	4.02368	0.000703682	0.0100371	-0.880364
CDH19	0.23321	0.105796	4.02229	0.000705937	0.0100573	-0.883516
GMPR	1.82987	1.0562	4.02216	0.000706145	0.0100573	-0.883807
WLS	4.24382	7.15499	4.02194	0.000706502	0.0100573	-0.884305
MACROD1	2.53117	2.75338	4.02178	0.000706769	0.0100573	-0.884678
NUTM2D	1.2009	1.25776	4.0217	0.0007069	0.0100573	-0.884859
LOC728673	0.386155	0.520194	4.02072	0.000708497	0.0100749	-0.887083
KCNA6	0.463776	0.196419	4.02005	0.000709588	0.0100813	-0.888599
DNAH1	0.945024	1.00231	4.02	0.000709667	0.0100813	-0.888708
CDK5RAP1	1.22125	3.25644	4.01937	0.000710707	0.010091	-0.890151
COL9A2	0.953625	0.592427	4.01855	0.00071204	0.0101047	-0.891997
TFCP2L1	7.34983	6.26634	4.01819	0.000712633	0.010108	-0.892817
ZNF7	0.737562	2.35832	4.01779	0.0007133	0.0101122	-0.893739
TUBA4A	-96.5902	105.135	-4.0175	0.000713771	0.0101122	-0.894389
PRODH	4.13617	3.47957	4.01715	0.000714343	0.0101122	-0.895178
C6orf201	0.304201	0.202777	4.01714	0.00071437	0.0101122	-0.895215
LINC02343	0.0284731	0.0151131	4.01644	0.00071552	0.0101233	-0.8968
LINC00672	0.247607	0.218158	4.0156	0.000716898	0.0101377	-0.898695
FBXW4	4.92081	8.42916	4.01533	0.000717341	0.0101388	-0.899304
ULBP1	-0.455403	0.318319	-4.01416	0.000719286	0.0101527	-0.901971
MHENCR	0.915158	1.71733	4.01399	0.00071957	0.0101527	-0.90236
TAF4B	0.780103	1.35138	4.01393	0.000719665	0.0101527	-0.902489
PELI3	1.10128	1.53384	4.01386	0.000719777	0.0101527	-0.902643
MYOC	0.610203	0.240426	4.01259	0.000721895	0.0101775	-0.905537
PGAP1	1.41691	1.87753	4.01204	0.000722799	0.0101851	-0.90677
GSTA3	0.802216	0.32293	4.01056	0.000725269	0.0102147	-0.91013
NPHP3	0.838873	1.52206	4.01008	0.000726068	0.0102178	-0.911215
AMZ2P1	0.363998	0.425071	4.00991	0.000726352	0.0102178	-0.9116
WDR97	0.0894268	0.0905893	4.00978	0.00072658	0.0102178	-0.911909
FAM153C	0.256524	0.108382	4.00944	0.000727145	0.0102206	-0.912675
PLK2	-32.6628	38.9394	-4.00859	0.000728567	0.0102354	-0.914599
ZXDB	0.520911	1.32659	4.00792	0.000729689	0.0102461	-0.916115
TSSC2	0.382652	0.262069	4.00687	0.000731469	0.0102659	-0.918515
ACBD4	0.737955	0.825996	4.00589	0.000733125	0.010284	-0.920742
AASS	1.2637	1.91296	4.00489	0.000734805	0.0102974	-0.922997
SNORA50C	0.868385	1.07047	4.00488	0.00073482	0.0102974	-0.923016
KYAT1	0.301462	0.394709	4.00394	0.000736419	0.0103147	-0.925158
PCDHB13	0.854568	1.5552	4.00324	0.000737614	0.0103228	-0.926754
TSC22D3	8.50017	8.03913	4.00301	0.00073799	0.0103228	-0.927256
[truncated: 25,972 more rows]
